# Supplementary material for: “Energetics of the outer retina II: Calculation of a spatio-temporal energy budget in retinal pigment epithelium and photoreceptor cells based on quantification of cellular processes”
Source: PLoS One. 2025 Jan 27;20(1):e0311169. doi: 10.1371/journal.pone.0311169 (PMC11771881; doi:10.1371/journal.pone.0311169)
Supplement: S1 Table — (XLSX) [file pone.0311169.s002.xlsx]

## Sheet: Sheet1
Supplementary Table S1. Molecular census per cell
Sheet 1: Weight of biomolecules in g per cell
	Weight (%)		Weight Generic mammalian cell (g)	Weight RPE (g)	Weight rPR (g)	Weight cPR (g)
Water	70		1.61e-09	1.36728e-09	2.32344e-10	2.32344e-10
Dry weight	30		6.9e-10	5.85978e-10	9.95762e-11	9.95762e-11
total	100		2.3e-09	1.95326e-09	3.31921e-10	3.31921e-10
Water	70		1.61e-09	1.36728e-09	2.32344e-10	2.32344e-10
Protein	15		3.45e-10	2.92989e-10	4.97881e-11	4.97881e-11
Lipid	5.4		1.242e-10	1.05476e-10	1.79237e-11	1.79237e-11
RNA	2.4		5.52e-11	4.68782e-11	7.9661e-12	7.9661e-12
DNA	0.6		1.38e-11	1.17196e-11	1.99152e-12	1.99152e-12
Carbohydrates	0.3		6.9e-12	5.85978e-12	9.95762e-13	9.95762e-13
Small metabolites	3		6.9e-11	5.85978e-11	9.95762e-12	9.95762e-12
Ionorganic ions	1		2.3e-11	1.95326e-11	3.31921e-12	3.31921e-12
Other	2.3		5.29e-11	4.4925e-11	7.63418e-12	7.63418e-12
total	100		2.3e-09	1.95326e-09	3.31921e-10	3.31921e-10
Water	70		1.61e-09	1.36728e-09	2.32344e-10	2.32344e-10
Protein	15		3.45e-10	2.92989e-10	4.97881e-11	4.97881e-11
PC, phosphatidylcholine	1.62		3.726e-11	3.16428e-11	5.37711e-12	5.37711e-12
SM, sphingomyelin	1.08		2.484e-11	2.10952e-11	3.58474e-12	3.58474e-12
PE, phosphatidylethanolamine	0.81		1.863e-11	1.58214e-11	2.68856e-12	2.68856e-12
ST, cholesterol	1.08		2.484e-11	2.10952e-11	3.58474e-12	3.58474e-12
PS, phosphatidylserine	0.162		3.726e-12	3.16428e-12	5.37711e-13	5.37711e-13
PG, phosphatidylglycerol	0.108		2.484e-12	2.10952e-12	3.58474e-13	3.58474e-13
PA, phosphatidic acid	0.162		3.726e-12	3.16428e-12	5.37711e-13	5.37711e-13
PC-O, phosphatidylcholine (ether-linked)	0.054		1.242e-12	1.05476e-12	1.79237e-13	1.79237e-13
Other	0.324		7.452e-12	6.32856e-12	1.07542e-12	1.07542e-12
rRNAs	1.992		4.5816e-11	3.89089e-11	6.61186e-12	6.61186e-12
tRNA	0.288		6.624e-12	5.62539e-12	9.55932e-13	9.55932e-13
mRNA	0.1044		2.4012e-12	2.0392e-12	3.46525e-13	3.46525e-13
hnRNA (pre-mRNA)	0.00312		7.176e-14	6.09417e-14	1.03559e-14	1.03559e-14
Circular RNA	0.00036		8.28e-15	7.03173e-15	1.19491e-15	1.19491e-15
snRNA	0.0039		8.97e-14	7.61771e-14	1.29449e-14	1.29449e-14
snoRNA	0.0024		5.52e-14	4.68782e-14	7.9661e-15	7.9661e-15
miRNA	0.000276		6.348e-15	5.391e-15	9.16101e-16	9.16101e-16
7SL	0.0025368		5.83464e-14	4.95503e-14	8.42016e-15	8.42016e-15
Xist	0.00024288		5.58624e-15	4.74408e-15	8.06169e-16	8.06169e-16
Other lncRNA	0.00276432		6.35794e-14	5.39943e-14	9.17535e-15	9.17535e-15
DNA	0.6		1.38e-11	1.17196e-11	1.99152e-12	1.99152e-12
Carbohydrates	0.3		6.9e-12	5.85978e-12	9.95762e-13	9.95762e-13
Small metabolites	3		6.9e-11	5.85978e-11	9.95762e-12	9.95762e-12
Ionorganic ions	1		2.3e-11	1.95326e-11	3.31921e-12	3.31921e-12
Other	2.3		5.29e-11	4.4925e-11	7.63418e-12	7.63418e-12
total	100		2.3e-09	1.95326e-09	3.31921e-10	3.31921e-10
References
https://bionumbers.hms.harvard.edu/bionumber.aspx?id=103720&ver=15&trm=Hela&org=
https://bionumbers.hms.harvard.edu/bionumber.aspx?id=103719&ver=20&trm=Hela&org=
https://bionumbers.hms.harvard.edu/files/Approximate%20composition%20of%20bacterial%20and%20mammalian%20cells.jpg
PMID: 32619503
PMID: 25674102
https://www.researchgate.net/figure/Estimates-of-total-RNA-content-in-mammalian-cells_tbl1_272188718

## Sheet: Sheet2
Supplementary Table S1. Molecular census per cell
Sheet 2: Number of biomolecules per cell
	Generic mammalian cell (N)	RPE (N)	rPR (N)	cPR (N)
Water	5.38822e+13	4.57591e+13	7.77592e+12	7.77592e+12
Protein	5.39906e+09	4.58512e+09	7.79156e+08	7.79156e+08
PC, phosphatidylcholine	7.14265e+10	6.06585e+10	1.03078e+10	1.03078e+10
SM, sphingomyelin	1.84012e+10	1.56271e+10	2.65554e+09	2.65554e+09
PE, phosphatidylethanolamine	3.75084e+10	3.18538e+10	5.41296e+09	5.41296e+09
ST, cholesterol	3.87013e+10	3.28668e+10	5.58511e+09	5.58511e+09
PS, phosphatidylserine	5.82547e+09	4.94724e+09	8.40694e+08	8.40694e+08
PG, phosphatidylglycerol	5.70617e+09	4.84593e+09	8.23476e+08	8.23476e+08
PA, phosphatidic acid	3.10025e+09	2.63286e+09	4.47407e+08	4.47407e+08
PC-O, phosphatidylcholine (ether-linked)	2.38088e+09	2.02195e+09	3.43593e+08	3.43593e+08
Other	1.02636e+10	8.71626e+09	1.48117e+09	1.48117e+09
rRNAs	1.23077e+07	1.04522e+07	1.77616e+06	1.77616e+06
tRNA	1.59614e+08	1.35552e+08	2.30345e+07	2.30345e+07
mRNA	3.21446e+06	2.72986e+06	463889	463889
hnRNA (pre-mRNA)	423605	359744	61131.9	61131.9
Circular RNA	25579.2	21723	3691.43	3691.43
snRNA	1.8012e+08	1.52966e+08	2.59938e+07	2.59938e+07
snoRNA	284214	241367	41015.8	41015.8
miRNA	168092	142751	24257.9	24257.9
7SL	180248	153075	26012.2	26012.2
Xist	313.772	266.469	45.2815	45.2815
Other lncRNA	11784.9	10008.2	1700.71	1700.71
DNA	2.13622	1.81417	0.308285	0.308285
Carbohydrates	1.03916e+10	8.82497e+09	1.49964e+09	1.49964e+09
Small metabolites	8.31325e+10	7.05997e+10	1.19971e+10	1.19971e+10
Ionorganic ions	4.61847e+11	3.92221e+11	6.66507e+10	6.66507e+10
Other	7.96687e+10	6.76581e+10	1.14973e+10	1.14973e+10
total	5.47163e+13	4.64675e+13	7.89629e+12	7.89629e+12
