# Supplementary material for: “Energetics of the outer retina II: Calculation of a spatio-temporal energy budget in retinal pigment epithelium and photoreceptor cells based on quantification of cellular processes”
Source: PLoS One. 2025 Jan 27;20(1):e0311169. doi: 10.1371/journal.pone.0311169 (PMC11771881; doi:10.1371/journal.pone.0311169)
Supplement: S2 Table — (XLSX) [file pone.0311169.s003.xlsx]

## Sheet: Expression levels
Supplementary Table S2. Gene expression levels in RPE, rPR, and cPR cells and estimates for number of proteins in cells and protein concentration
References
Voigt et al, 2019	https://pubmed.ncbi.nlm.nih.gov/31712411/
Lukoski et al, 2019	https://pubmed.ncbi.nlm.nih.gov/31436334/
	Voigt et al, 2019	Lukoski et al, 2019	Lukoski et al, 2019	Estimated number of proteins in total cell volume	Estimated number of proteins in total cell volume	Estimated number of proteins in total cell volume	Estimated protein concentration in total cell volume (2547.73 micro m3)	Estimated protein concentration in total cell volume (402.58 micro m3)	Estimated protein concentration in total cell volume(402.58 micro m3)
NEW symbol	Gene expression RPE (%)	Average rod PR C0, C1, C2, C3, C4, C7 gene expression (%)	C10 Cone PR (%)	100% = 8.96 e9 (RPE)	100% = 1.35 e9 (rPR)	100% = 1.35 e9 (cPR)	Concentration in RPE (mol/l)	Concentration in rPR (mol/l)	Concentration in cPR (mol/l)
SPP1	0.00201881	0.00163634	0.00117756	180885	22090.7	15897	1.17893e-07	9.11159e-08	6.55694e-08
IMPG2	0.000172251	0.0542343	0.101148	15433.7	732164	1.3655e+06	1.0059e-08	3.01991e-06	5.63217e-06
IMPG1	0.000196859	0.135424	0.10083	17638.5	1.82822e+06	1.36121e+06	1.1496e-08	7.54076e-06	5.61449e-06
PLOD2	0.00376028	0.00334052	0.00203333	336921	45097	27449.9	2.1959e-07	1.86009e-07	1.13221e-07
SPARC	0.0192206	0.0087579	0.000930339	1.72216e+06	118232	12559.6	1.12243e-06	4.87662e-07	5.18037e-08
MXRA7	0.0133837	0.00662608	0.00871775	1.19918e+06	89452.1	117690	7.81571e-07	3.68957e-07	4.85427e-07
SERPINI1	0.0021433	0.00357428	0.00111602	192040	48252.7	15066.3	1.25163e-07	1.99025e-07	6.2143e-08
COL4A3	0.0105672	0.000696299	0.036231	946823	9400.04	489118	6.17097e-07	3.87717e-08	2.01743e-06
P4HB	0.0216838	0.00834233	0.00608726	1.94287e+06	112621	82178	1.26627e-06	4.64522e-07	3.38954e-07
P4HA1	0.00441623	0.00120064	0.0012213	395694	16208.6	16487.5	2.57895e-07	6.68545e-08	6.80049e-08
MFAP1	0.0021797	0.00662114	0.00294196	195301	89385.3	39716.5	1.27288e-07	3.68682e-07	1.63816e-07
FNDC3A	0.00388051	0.00280205	0.00390873	347694	37827.7	52767.9	2.26611e-07	1.56025e-07	2.17648e-07
ABI3BP	0.000282259	3.69294e-05	0.000154361	25290.4	498.547	2083.88	1.64831e-08	2.05633e-09	8.59524e-09
P4HTM	0.00971867	0.00878631	0.0105508	870792	118615	142436	5.67543e-07	4.89244e-07	5.87495e-07
SPON1	0	0.00125181	0.000112656	0	16899.5	1520.86	0	6.97043e-08	6.273e-09
COL25A1	0	0.0045029	6.66003e-05	0	60789.1	899.104	0	2.50733e-07	3.70847e-09
CRTAP	0.00395241	0.00130373	0.00100682	354136	17600.3	13592.1	2.3081e-07	7.25949e-08	5.60625e-08
SERPINB6	0.00907554	0.00322623	0.000889375	813168	43554.1	12006.6	5.29986e-07	1.79645e-07	4.95227e-08
SERPINF1	0.798063	0.00381648	0.0534835	7.15065e+07	51522.5	722028	4.66047e-05	2.12511e-07	2.9781e-06
MGP	0.0517037	0.000188733	0.000442574	4.63265e+06	2547.89	5974.75	3.01935e-06	1.05091e-08	2.46436e-08
SERPINH1	0.0394173	8.8145e-06	0	3.53179e+06	118.996	0	2.30186e-06	4.90814e-10	0
EFEMP1	0.0357665	2.89774e-05	5.03652e-05	3.20468e+06	391.195	679.93	2.08866e-06	1.61354e-09	2.80446e-09
MFAP3L	0.0285444	0.00210931	0.0043675	2.55758e+06	28475.6	58961.2	1.66692e-06	1.17452e-07	2.43193e-07
SMOC2	0.018012	0	0	1.61388e+06	0	0	1.05185e-06	0	0
COL8A1	0.016384	1.84666e-05	3.21745e-05	1.46801e+06	249.299	434.356	9.56781e-07	1.02827e-09	1.79156e-09
SERPING1	0.0135175	9.25134e-05	3.96146e-05	1.21117e+06	1248.93	534.797	7.89383e-07	5.15138e-09	2.20584e-09
CCDC80	0.0130592	1.39595e-05	0	1.17011e+06	188.454	0	7.62622e-07	7.77302e-10	0
PPIB	0.0117119	0.0097504	0.00487793	1.04938e+06	131630	65852.1	6.8394e-07	5.42927e-07	2.71616e-07
COL20A1	0.0115683	6.27221e-05	0	1.03652e+06	846.748	0	6.75559e-07	3.49253e-09	0
CCN2	0.0102769	0	0	920809	0	0	6.00142e-07	0	0
FBLN5	0.00721713	0	0	646655	0	0	4.2146e-07	0	0
ELN	0.00653876	9.80531e-06	0	585873	132.372	0	3.81845e-07	5.45985e-10	0
LAMB2	0.00640617	1.13152e-05	0.000332488	573993	152.756	4488.59	3.74102e-07	6.30062e-10	1.85138e-08
FNDC5	0.00578552	1.78985e-05	0.000321792	518383	241.629	4344.19	3.37858e-07	9.96632e-10	1.79182e-08
LTBP3	0.00530907	0.000472317	5.02139e-05	475693	6376.28	677.888	3.10035e-07	2.62998e-08	2.79604e-09
SERPINE2	0.00491842	2.01168e-05	0	440691	271.577	0	2.87222e-07	1.12016e-09	0
COL9A3	0.00444834	2.33238e-05	0	398571	314.872	0	2.59771e-07	1.29873e-09	0
FNDC3B	0.00412395	0.000774028	0.000411375	369506	10449.4	5553.56	2.40827e-07	4.30999e-08	2.29064e-08
COL8A2	0.00379646	0	0	340163	0	0	2.21703e-07	0	0
MFAP4	0.00367988	8.00621e-05	4.29612e-05	329717	1080.84	579.976	2.14895e-07	4.45806e-09	2.39219e-09
COL6A1	0.00365834	6.45323e-05	0	327788	871.186	0	2.13637e-07	3.59332e-09	0
COL9A2	0.003449	0.000379291	0.000102312	309031	5120.43	1381.21	2.01412e-07	2.11199e-08	5.69698e-09
LOXL1	0.00326325	0	0	292387	0	0	1.90565e-07	0	0
EFEMP2	0.00325811	0.000840842	0.00047589	291927	11351.4	6424.51	1.90265e-07	4.68203e-08	2.64987e-08
SERPINB1	0.00167544	0.003819	0.00149693	150120	51556.5	20208.5	9.78413e-08	2.12652e-07	8.33528e-08
TINAGL1	5.02078e-05	0	0	4498.62	0	0	2.932e-09	0	0
COL18A1	0.00192389	6.66659e-05	0	172381	899.989	0	1.1235e-07	3.71213e-09	0
CRTAC1	0.00236944	3.94263e-05	0	212301	532.255	0	1.38368e-07	2.19536e-09	0
SERPINE1	0.00046759	0	0	41896	0	0	2.73059e-08	0	0
FBLN2	0.00106266	0	0	95214.5	0	0	6.20565e-08	0	0
LAMA4	0.000105182	1.23186e-05	0	9424.35	166.3	0	6.14236e-09	6.85929e-10	0
TSPAN14	0.000663695	0.000429867	0.00397545	59467.1	5803.2	53668.6	3.8758e-08	2.39361e-08	2.21363e-07
HAPLN3	0.000160702	0.00387988	0.000728268	14398.9	52378.4	9831.62	9.38455e-09	2.16042e-07	4.05518e-08
VWA1	0.000280917	5.93177e-05	2.75298e-05	25170.2	800.79	371.653	1.64048e-08	3.30296e-09	1.53293e-09
VCAN	1.45935e-05	0	0	1307.58	0	0	8.52222e-10	0	0
TNXB	0.000121493	4.043e-06	0	10885.7	54.5804	0	7.09483e-09	2.25124e-10	0
COL3A1	0.000109353	0	0	9797.99	0	0	6.38588e-09	0	0
SERPINB9	0.000371636	0.000608217	0.00100286	33298.5	8210.93	13538.6	2.17025e-08	3.38671e-08	5.58417e-08
LAMA5	0.00127791	0.000126994	0	114501	1714.41	0	7.46263e-08	7.07133e-09	0
COL4A1	7.98379e-05	0	0	7153.47	0	0	4.66231e-09	0	0
LAMC1	0.00168224	2.56603e-06	0.000371133	150729	34.6414	5010.29	9.82382e-08	1.42883e-10	2.06656e-08
LAMB1	0.00123625	0.00050934	0.000673874	110768	6876.09	9097.3	7.21933e-08	2.83613e-08	3.7523e-08
COL4A2	0	1.62031e-05	0	0	218.742	0	0	9.0223e-10	0
THSD4	0.000699083	7.73894e-05	0.000218256	62637.9	1044.76	2946.45	4.08245e-08	4.30924e-09	1.2153e-08
BGN	0.000924661	0	0	82849.6	0	0	5.39977e-08	0	0
PLOD3	0.000669105	0.000480231	0.000709284	59951.8	6483.12	9575.33	3.90739e-08	2.67405e-08	3.94947e-08
FBRSL1	0.00144649	0.000660603	0.000967536	129606	8918.15	13061.7	8.44712e-08	3.67841e-08	5.38749e-08
LTBP4	0.000688954	1.47769e-05	0	61730.3	199.488	0	4.0233e-08	8.22816e-10	0
CTHRC1	4.10914e-05	3.36379e-05	3.70539e-05	3681.79	454.111	500.228	2.39963e-09	1.87304e-09	2.06326e-09
FBN1	0.00135014	2.57186e-05	0.000101879	120973	347.201	1375.37	7.88446e-08	1.43208e-09	5.67288e-09
SERPINB8	0.000250498	3.19587e-05	3.78627e-05	22444.6	431.442	511.146	1.46284e-08	1.77954e-09	2.10829e-09
FBRS	0.00184907	0.00116064	0.00153574	165677	15668.6	20732.6	1.07981e-07	6.46271e-08	8.55142e-08
MFAP3	0.00124441	0.000374642	0.00026959	111499	5057.67	3639.47	7.26702e-08	2.08611e-08	1.50115e-08
PLOD1	0.000863263	4.78981e-05	0.000105812	77348.4	646.624	1428.47	5.04122e-08	2.66709e-09	5.8919e-09
AGRN	0.00110051	0.000190809	4.97062e-05	98606	2575.92	671.034	6.42669e-08	1.06247e-08	2.76777e-09
COL15A1	6.75617e-05	0	0	6053.53	0	0	3.94542e-09	0	0
COL17A1	1.40812e-05	1.15333e-06	2.15092e-05	1261.68	15.57	290.374	8.22305e-10	6.42204e-11	1.19769e-09
ITIH5	0.000390281	4.15484e-05	2.61301e-05	34969.2	560.903	352.757	2.27913e-08	2.31352e-09	1.45499e-09
DAG1	0.00149929	0.000429529	0.000748736	134337	5798.64	10107.9	8.75546e-08	2.39173e-08	4.16915e-08
P3H2	2.3366e-05	3.14385e-05	0.00083471	2093.59	424.419	11268.6	1.36451e-09	1.75057e-09	4.64788e-08
ST7	0.000284723	3.09159e-05	0	25511.2	417.365	0	1.6627e-08	1.72148e-09	0
SERPINA5	0	1.22409e-05	3.15767e-05	0	165.252	426.286	0	6.81605e-10	1.75827e-09
LTBP1	0.00265533	0	0	237917	0	0	1.55064e-07	0	0
EMILIN2	8.32679e-05	0	0	7460.8	0	0	4.86261e-09	0	0
COLGALT1	0.000998867	0.000216803	0.00018377	89498.5	2926.85	2480.89	5.83311e-08	1.20722e-08	1.02328e-08
LOXL2	0	0.000194528	7.20966e-05	0	2626.12	973.304	0	1.08318e-08	4.01452e-09
FRAS1	0	0.000260163	4.12596e-05	0	3512.21	557.004	0	1.44866e-08	2.29744e-09
P4HA2	0.00202953	0.000351401	0.000246866	181846	4743.92	3332.69	1.18519e-07	1.95669e-08	1.37461e-08
PXDN	0.00145265	2.67711e-05	0	130158	361.41	0	8.4831e-08	1.49068e-09	0
P3H1	0.00185364	0.00114465	0.00159388	166086	15452.8	21517.3	1.08247e-07	6.3737e-08	8.87511e-08
FNDC4	0.000311603	0.00118668	0.00266111	27919.7	16020.1	35925	1.81968e-08	6.60772e-08	1.48177e-07
MXRA8	0.000982048	1.11304e-05	3.5177e-05	87991.5	150.26	474.89	5.73489e-08	6.19768e-10	1.95875e-09
COL13A1	4.52077e-05	0	0	4050.61	0	0	2.64e-09	0	0
COL23A1	2.9852e-05	1.91082e-05	0	2674.74	257.961	0	1.74327e-09	1.06399e-09	0
COL5A2	0.000235002	4.25168e-05	0	21056.1	573.977	0	1.37234e-08	2.36745e-09	0
COL11A2	0.000257216	5.48198e-05	3.50815e-05	23046.5	740.067	473.6	1.50207e-08	3.05251e-09	1.95343e-09
OLFML2A	3.57308e-05	0.000389405	0.000210192	3201.48	5256.97	2837.59	2.08658e-09	2.16831e-08	1.1704e-08
ANOS1	0.000260835	0.000137011	1.87747e-05	23370.8	1849.65	253.458	1.5232e-08	7.62914e-09	1.04542e-09
P3H4	0.000436134	0.000506609	0.00111244	39077.6	6839.22	15017.9	2.5469e-08	2.82093e-08	6.19434e-08
COL1A2	0.000231728	1.03549e-05	0	20762.8	139.791	0	1.35323e-08	5.76585e-10	0
LAMB3	0	6.14067e-06	0	0	82.899	0	0	3.41928e-10	0
PTX3	0.000589466	5.68644e-06	0	52816.2	76.7669	0	3.44232e-08	3.16635e-10	0
FBLN1	0.00294926	8.40943e-06	0	264254	113.527	0	1.72229e-07	4.68259e-10	0
MATN2	0.00117687	0.0126807	0.023248	105448	171189	313848	6.87262e-08	7.06094e-07	1.29451e-06
TSPAN15	0.00195565	3.45618e-05	0.00124497	175227	466.584	16807.1	1.14205e-07	1.92449e-09	6.93232e-08
PODN	0.000447341	0	0	40081.7	0	0	2.61235e-08	0	0
P4HA3	0.000158895	0.000364875	0.000369275	14237	4925.81	4985.22	9.27901e-09	2.03172e-08	2.05622e-08
LAMA3	0.000164664	0.000421047	0.00046585	14753.9	5684.13	6288.98	9.6159e-09	2.34449e-08	2.59397e-08
COL6A2	0.00117961	5.12413e-06	0	105693	69.1758	0	6.88861e-08	2.85325e-10	0
COL6A3	0.000305772	1.36036e-05	0	27397.2	183.648	0	1.78563e-08	7.57482e-10	0
FMOD	0.000103836	8.74782e-05	0	9303.71	1180.96	0	6.06374e-09	4.87101e-09	0
COL4A5	0.0013252	4.06533e-06	0	118738	54.882	0	7.73878e-08	2.26368e-10	0
OTOGL	0	0	0	0	0	0	0	0	0
LOXL3	4.37367e-05	1.81552e-05	0	3918.81	245.095	0	2.5541e-09	1.01093e-09	0
COL1A1	0.00042679	1.04263e-05	0	38240.4	140.755	0	2.49234e-08	5.80562e-10	0
HAPLN1	0	8.70085e-06	0	0	117.461	0	0	4.84486e-10	0
MATN3	8.97626e-06	0	0	804.273	0	0	5.24189e-10	0	0
SSC5D	0.000143404	0.000273891	7.67377e-05	12849	3697.53	1035.96	8.37437e-09	1.5251e-08	4.27295e-09
SERPINF2	0.00307431	1.58388e-05	0.000447974	275458	213.824	6047.66	1.79531e-07	8.81944e-10	2.49444e-08
PCOLCE	0.00143281	8.23789e-05	0.000110998	128380	1112.12	1498.47	8.3672e-08	4.58707e-09	6.18064e-09
MYOC	0.000139327	0	0	12483.7	0	0	8.13631e-09	0	0
COL21A1	6.40619e-05	0	0	5739.94	0	0	3.74104e-09	0	0
LOXL4	1.84749e-05	6.43435e-06	2.47642e-05	1655.35	86.8638	334.316	1.07889e-09	3.58281e-10	1.37893e-09
SERPINE3	0.000297894	1.81506e-06	0	26691.3	24.5033	0	1.73962e-08	1.01067e-10	0
TNR	1.99531e-05	1.34424e-05	7.49536e-05	1787.8	181.473	1011.87	1.16521e-09	7.48509e-10	4.17361e-09
VIT	7.31006e-05	0	0	6549.81	0	0	4.26887e-09	0	0
SFTA2	0	1.24858e-05	0	0	168.558	0	0	6.9524e-10	0
COCH	1.77578e-05	0.000408981	0.000507631	1591.1	5521.25	6853.02	1.03701e-09	2.27731e-08	2.82662e-08
COL5A1	0.000149593	8.208e-06	7.02805e-05	13403.6	110.808	948.786	8.73584e-09	4.57043e-10	3.9134e-09
COL4A4	0.000988566	0.000467168	0.00513474	88575.5	6306.77	69319	5.77295e-08	2.60131e-08	2.85915e-07
FNDC7	4.49245e-05	0	2.08765e-05	4025.24	0	281.833	2.62347e-09	0	1.16246e-09
MATN1	5.32143e-05	4.26565e-06	0	4768	57.5863	0	3.10757e-09	2.37522e-10	0
SSC4D	4.75166e-05	2.94445e-05	0	4257.49	397.501	0	2.77484e-09	1.63954e-09	0
CELA2A	0.000252508	0	0	22624.7	0	0	1.47457e-08	0	0
ITIH4	0.000103447	0.000322377	0.000292606	9268.85	4352.09	3950.18	6.04102e-09	1.79508e-08	1.62931e-08
TNN	0	0	0	0	0	0	0	0	0
FREM3	0	6.45239e-06	0	0	87.1072	0	0	3.59285e-10	0
COL27A1	0.00038503	3.13598e-05	2.71708e-05	34498.7	423.358	366.806	2.24847e-08	1.7462e-09	1.51294e-09
LAMC2	0.00010583	7.91382e-06	0	9482.39	106.837	0	6.18019e-09	4.40662e-10	0
COL14A1	0	0	0	0	0	0	0	0	0
TECTA	0.000249855	3.92302e-05	7.54204e-05	22387	529.608	1018.18	1.45908e-08	2.18444e-09	4.1996e-09
SFTPD	0.00028439	2.54008e-05	0	25481.4	342.911	0	1.66076e-08	1.41438e-09	0
SERPINA1	0.00214199	0	0	191922	0	0	1.25086e-07	0	0
MXRA5	1.5514e-05	0	0	1390.05	0	0	9.05973e-10	0	0
COLQ	1.38848e-05	2.90237e-05	6.8638e-05	1244.08	391.82	926.613	8.10832e-10	1.61611e-09	3.82194e-09
LTBP2	0.00159108	3.25785e-05	9.19141e-05	142560	439.81	1240.84	9.29144e-08	1.81405e-09	5.11801e-09
LOX	0.000384367	2.27069e-05	0	34439.3	306.544	0	2.2446e-08	1.26438e-09	0
COL28A1	0	0.000219592	0.000113786	0	2964.49	1536.12	0	1.22274e-08	6.33592e-09
FBLN7	3.20913e-05	0.00123612	0.000220698	2875.38	16687.6	2979.42	1.87404e-09	6.88304e-08	1.2289e-08
COL16A1	0.00230113	4.75702e-05	0	206181	642.197	0	1.34379e-07	2.64883e-09	0
PODNL1	0.00224005	0.000196706	0.000152741	200709	2655.53	2062.01	1.30813e-07	1.09531e-08	8.50502e-09
PCOLCE2	0.00167984	0.000663184	0.000750888	150514	8952.98	10137	9.80981e-08	3.69278e-08	4.18114e-08
COL11A1	0.000640751	7.18585e-06	6.27648e-05	57411.3	97.009	847.325	3.74181e-08	4.00127e-10	3.4949e-09
TECTB	0.000595109	0	0	53321.8	0	0	3.47527e-08	0	0
FREM1	0.000567688	2.70524e-06	0	50864.9	36.5207	0	3.31514e-08	1.50635e-10	0
COL7A1	0.000541698	0.000283735	0.000667968	48536.1	3830.43	9017.57	3.16337e-08	1.57991e-08	3.71942e-08
COL2A1	0.000312994	1.74699e-05	0	28044.2	235.844	0	1.8278e-08	9.7277e-10	0
EMILIN3	0.000307753	0	0	27574.7	0	0	1.79719e-08	0	0
COL12A1	0.00028447	5.15284e-06	0	25488.5	69.5633	0	1.66122e-08	2.86923e-10	0
CILP2	0.000281834	0	0	25252.4	0	0	1.64584e-08	0	0
LUM	0.000201111	0.00014861	2.47484e-05	18019.6	2006.24	334.103	1.17443e-08	8.27499e-09	1.37805e-09
CILP	0.000185732	1.19264e-05	0	16641.6	161.006	0	1.08462e-08	6.64093e-10	0
BCAN	0.000176773	2.37906e-05	0	15838.8	321.173	0	1.0323e-08	1.32472e-09	0
FNDC10	0.000168672	1.00527e-05	2.09035e-05	15113	135.712	282.198	9.85e-09	5.59761e-10	1.16396e-09
SBSPON	0.00014926	0.000143952	4.9541e-05	13373.7	1943.35	668.804	8.71636e-09	8.01562e-09	2.75857e-09
LAMA2	0.000124984	4.27935e-05	0	11198.5	577.713	0	7.2987e-09	2.38285e-09	0
FNDC11	0.000115589	0	0	10356.8	0	0	6.7501e-09	0	0
COMP	0.000112766	2.60706e-05	3.56167e-05	10103.9	351.954	480.826	6.58523e-09	1.45168e-09	1.98323e-09
SPON2	0.000101507	1.78321e-05	7.71233e-05	9095	240.733	1041.16	5.92771e-09	9.92937e-10	4.29442e-09
EMILIN1	0.000100246	6.81077e-05	2.48213e-05	8982.06	919.454	335.087	5.8541e-09	3.79241e-09	1.38211e-09
FNDC1	9.9137e-05	1.32581e-05	0	8882.68	178.985	0	5.78933e-09	7.38246e-10	0
COL9A1	8.95559e-05	3.93191e-05	0.000468661	8024.21	530.808	6326.92	5.22982e-09	2.18939e-09	2.60962e-08
COL24A1	6.06493e-05	1.31656e-06	9.20451e-05	5434.17	17.7736	1242.61	3.54175e-09	7.33094e-11	5.12531e-09
COLGALT2	5.12407e-05	1.69288e-05	0	4591.17	228.538	0	2.99231e-09	9.42637e-10	0
HAPLN4	3.99871e-05	1.37537e-05	5.60634e-05	3582.84	185.676	756.855	2.33513e-09	7.65844e-10	3.12175e-09
SERPINC1	3.52942e-05	4.85914e-05	0	3162.36	655.984	0	2.06108e-09	2.70569e-09	0
MFAP2	3.11803e-05	8.21034e-06	0	2793.76	110.84	0	1.82084e-09	4.57173e-10	0
FREM2	2.9852e-05	0	0	2674.74	0	0	1.74327e-09	0	0
COL4A6	2.82489e-05	0	0	2531.1	0	0	1.64966e-09	0	0
MAMDC2	2.62546e-05	3.35552e-06	9.45607e-05	2352.41	45.2995	1276.57	1.53319e-09	1.86844e-10	5.26538e-09
COL5A3	1.78654e-05	0.00128812	0.000231933	1600.74	17389.6	3131.09	1.04329e-09	7.17258e-08	1.29146e-08
MATN4	1.1912e-05	3.71441e-06	0	1067.32	50.1446	0	6.95628e-10	2.06828e-10	0
SERPINA3	8.56913e-06	0	0	767.794	0	0	5.00413e-10	0	0
RELN	0	1.8142e-05	0	0	244.917	0	0	1.01019e-09	0
P3H3	0	0.00146862	0.0271718	0	19826.4	366820	0	8.17767e-08	1.513e-06
COL6A6	0	1.47923e-05	0.000303981	0	199.696	4103.75	0	8.23672e-10	1.69265e-08
COL22A1	0	7.5053e-06	0	0	101.322	0	0	4.17914e-10	0
TNC	0	1.59858e-06	0	0	21.5808	0	0	8.90129e-11	0
COL10A1	0	1.65777e-05	0	0	223.798	0	0	9.23086e-10	0
ASPN	0	9.53501e-06	0	0	128.723	0	0	5.30934e-10	0
FNDC9	0	9.60441e-06	8.33713e-05	0	129.66	1125.51	0	5.34798e-10	4.64233e-09
PRG4	0	0	0	0	0	0	0	0	0
CELA2B	0	0	0	0	0	0	0	0	0
FBN2	0	0	0	0	0	0	0	0	0
LAMA1	0	5.6248e-06	0	0	75.9348	0	0	3.13203e-10	0
COL19A1	0	2.92347e-05	0	0	394.668	0	0	1.62786e-09	0
ACAN	0	0	0	0	0	0	0	0	0
CELA1	0	0	0	0	0	0	0	0	0
CELA3A	0	0	0	0	0	0	0	0	0
CELA3B	0	0	0	0	0	0	0	0	0
COL26A1	0	0	0	0	0	0	0	0	0
COL6A5	0	0	0	0	0	0	0	0	0
COLOT1	0	0	0	0	0	0	0	0	0
DMBT1	0	0	0	0	0	0	0	0	0
DMP1	0	0	0	0	0	0	0	0	0
DSPP	0	0	0	0	0	0	0	0	0
FBN3	0	0	0	0	0	0	0	0	0
FNDC8	0	0	0	0	0	0	0	0	0
HAPLN2	0	0	0	0	0	0	0	0	0
IBSP	0	0	0	0	0	0	0	0	0
ITIH1	0	1.41233e-05	0	0	190.665	0	0	7.86423e-10	0
ITIH2	0	0	0	0	0	0	0	0	0
ITIH3	0	0	0	0	0	0	0	0	0
ITIH6	0	0	0	0	0	0	0	0	0
LACRT	0	0	0	0	0	0	0	0	0
LAMB4	0	0	0	0	0	0	0	0	0
LAMC3	0	0	0	0	0	0	0	0	0
MEPE	0	0	0	0	0	0	0	0	0
MFAP5	0	2.80439e-05	3.98263e-05	0	378.593	537.655	0	1.56156e-09	2.21763e-09
OSCAR	0	0	0	0	0	0	0	0	0
OTOG	0	8.23098e-06	0	0	111.118	0	0	4.58322e-10	0
OTOL1	0	0	0	0	0	0	0	0	0
PRG2	0	0	0	0	0	0	0	0	0
PRG3	0	0	0	0	0	0	0	0	0
PTX4	0	0	0	0	0	0	0	0	0
SERPINA10	0	0	0	0	0	0	0	0	0
SERPINA11	0	0	0	0	0	0	0	0	0
SERPINA12	0	0	0	0	0	0	0	0	0
SERPINA2	0	0	0	0	0	0	0	0	0
SERPINA4	0	0	0	0	0	0	0	0	0
SERPINA6	0	0	0	0	0	0	0	0	0
SERPINA7	0	0	0	0	0	0	0	0	0
SERPINA9	0	0	0	0	0	0	0	0	0
SERPINB10	0	0	0	0	0	0	0	0	0
SERPINB11	0	0	0	0	0	0	0	0	0
SERPINB12	0	0	0	0	0	0	0	0	0
SERPINB13	0	8.20081e-06	0	0	110.711	0	0	4.56642e-10	0
SERPINB2	0	0	0	0	0	0	0	0	0
SERPINB3	0	0	0	0	0	0	0	0	0
SERPINB4	0	0	0	0	0	0	0	0	0
SERPINB5	0	0	0	0	0	0	0	0	0
SERPINB7	0	0	0	0	0	0	0	0	0
SERPIND1	0	0	0	0	0	0	0	0	0
SERPINI2	0	0	0	0	0	0	0	0	0
SFTA3	0	5.00331e-06	2.74518e-05	0	67.5448	370.6	0	2.78597e-10	1.52859e-09
SFTPA1	0	0	0	0	0	0	0	0	0
SFTPA2	0	0	0	0	0	0	0	0	0
SFTPB	0	0	0	0	0	0	0	0	0
SFTPC	0	0	0	0	0	0	0	0	0
STATH	0	0	0	0	0	0	0	0	0
UCMA	0	0	0	0	0	0	0	0	0
VWA2	0	0	0	0	0	0	0	0	0
CTSB	0.013017	0.00348588	0.00531702	1.16632e+06	47059.4	71779.8	7.60155e-07	1.94103e-07	2.96065e-07
HTRA1	0.016356	0.0122192	0.00390922	1.4655e+06	164960	52774.5	9.55147e-07	6.80399e-07	2.17676e-07
CTSD	0.50891	0.0101157	0.0110401	4.55983e+07	136563	149041	2.97189e-05	5.63271e-07	6.14739e-07
CAPN7	0.00272298	0.00613348	0.00459564	243979	82802	62041.2	1.59015e-07	3.41528e-07	2.55897e-07
SPOCK2	0.000200038	8.20251e-05	3.54214e-05	17923.4	1107.34	478.189	1.16817e-08	4.56737e-09	1.97235e-09
CTSF	0.0134311	0.00729326	0.00382971	1.20343e+06	98459	51701.1	7.8434e-07	4.06107e-07	2.13248e-07
CAPNS1	0.0118616	0.00264248	0.00196595	1.0628e+06	35673.5	26540.4	6.92684e-07	1.4714e-07	1.09469e-07
CAST	0.00515313	0.00106508	0.00112462	461721	14378.6	15182.4	3.00929e-07	5.93065e-08	6.26219e-08
SPOCK3	0	7.39318e-05	3.20256e-05	0	998.079	432.346	0	4.11671e-09	1.78327e-09
A2M	0.000141053	0.000501397	2.60949e-05	12638.3	6768.85	352.282	8.23709e-09	2.7919e-08	1.45303e-09
TIMP2	0.00995289	0.000587474	0.000422376	891779	7930.9	5702.07	5.81221e-07	3.27121e-08	2.3519e-08
ADAM22	4.87004e-05	0.000303755	0.0005928	4363.56	4100.69	8002.8	2.84397e-09	1.69139e-08	3.30086e-08
PEPD	0.00505314	0.00382118	0.00165341	452761	51586	22321.1	2.95089e-07	2.12773e-07	9.20663e-08
CTSL	0.0102985	0.00639159	0.00276999	922745	86286.4	37394.8	6.01403e-07	3.559e-07	1.5424e-07
CTSV	0.00409319	0.0144441	0.000993653	366749	194996	13414.3	2.39031e-07	8.04286e-07	5.53291e-08
AMZ2	0.00186927	0.00562775	0.00566114	167486	75974.7	76425.4	1.0916e-07	3.13368e-07	3.15227e-07
SPOCK1	0.00582858	0.00011911	3.14844e-05	522241	1607.98	425.039	3.40373e-07	6.63232e-09	1.75313e-09
TIMP3	0.333793	7.32993e-05	2.25874e-05	2.99078e+07	989.541	304.93	1.94926e-05	4.0815e-09	1.25773e-09
CTSK	0.0381346	0.000655997	0.000640325	3.41686e+06	8855.96	8644.39	2.22696e-06	3.65276e-08	3.5655e-08
TIMP1	0.0216995	0.000214994	0.00391932	1.94428e+06	2902.42	52910.8	1.26719e-06	1.19714e-08	2.18238e-07
CTSZ	0.00958303	6.72698e-05	0	858639	908.142	0	5.59622e-07	3.74575e-09	0
ADAMTS1	0.00806628	1.84048e-05	0	722739	248.465	0	4.71048e-07	1.02483e-09	0
CTSA	0.00785679	0.00686558	0.00449627	703969	92685.4	60699.6	4.58815e-07	3.82293e-07	2.50364e-07
ADAMTSL4	0.00716974	3.21167e-05	0	642408	433.576	0	4.18693e-07	1.78834e-09	0
ADAM9	0.00694105	0.00264758	0.003692	621918	35742.4	49842	4.05338e-07	1.47424e-07	2.0558e-07
CAPN2	0.00416782	0.00192995	0.00696419	373437	26054.4	94016.5	2.43389e-07	1.07465e-07	3.87784e-07
ADAM17	0.00395229	0.00411197	0.00478291	354125	55511.5	64569.3	2.30803e-07	2.28965e-07	2.66325e-07
CTSH	0.00369504	0.00105158	0.00137954	331076	14196.3	18623.8	2.1578e-07	5.85546e-08	7.68163e-08
ADAM15	0.00345387	0.00135356	0.000995757	309467	18273	13442.7	2.01696e-07	7.53695e-08	5.54463e-08
MMP15	0.00343755	6.03387e-05	0.000179979	308004	814.572	2429.71	2.00743e-07	3.35981e-09	1.00217e-08
DCN	0.00319551	0	0	286318	0	0	1.86609e-07	0	0
CTSC	0.000428003	0.00011431	1.94807e-05	38349.1	1543.19	262.989	2.49942e-08	6.3651e-09	1.08473e-09
ADAMTS9	0.000991229	0	0.000326627	88814.1	0	4409.46	5.7885e-08	0	1.81874e-08
ECM1	0.000223606	0.000127755	0.000153811	20035.1	1724.7	2076.45	1.3058e-08	7.11375e-09	8.56459e-09
CAPN1	0.00288438	0.00109445	0.00050391	258440	14775	6802.79	1.6844e-07	6.09416e-08	2.8059e-08
HTRA2	0.00136403	0.00341719	0.00260128	122217	46132	35117.2	7.96558e-08	1.90278e-07	1.44846e-07
ADAM10	0.000589744	0.00189899	0.00194526	52841.1	25636.3	26261.1	3.44394e-08	1.0574e-07	1.08317e-07
NID1	0.000188168	3.93911e-06	7.49536e-05	16859.9	53.178	1011.87	1.09885e-08	2.1934e-10	4.17361e-09
CTSO	0.00190719	5.59057e-05	7.80894e-05	170884	754.728	1054.21	1.11374e-07	3.11298e-09	4.34822e-09
MMP28	0.00153636	8.15323e-05	0.000175869	137658	1100.69	2374.23	8.97194e-08	4.53993e-09	9.79283e-09
MMP1	5.24719e-05	0	0	4701.48	0	0	3.06421e-09	0	0
MMP10	0	0	0	0	0	0	0	0	0
SCUBE1	0.000589107	2.11444e-06	4.46132e-05	52784	28.5449	602.278	3.44022e-08	1.17737e-10	2.48417e-09
TLL1	0	1.31656e-06	0	0	17.7736	0	0	7.33094e-11	0
ADAMTS4	0.000272395	1.53061e-05	0	24406.6	206.632	0	1.59071e-08	8.52283e-10	0
MMP14	0.00254357	2.23957e-05	3.32056e-05	227903	302.342	448.276	1.48537e-07	1.24705e-09	1.84898e-09
CAPN15	0.000759961	0.000321804	0.000885593	68092.5	4344.35	11955.5	4.43796e-08	1.79189e-08	4.93121e-08
CTSS	6.34432e-05	0.000292998	0.000252899	5684.51	3955.48	3414.14	3.7049e-09	1.63149e-08	1.40821e-08
ADAMTS5	0	2.03947e-05	0	0	275.328	0	0	1.13563e-09	0
ADAM19	0.00086424	0.00358334	0.0067136	77435.9	48375	90633.6	5.04692e-08	1.99529e-07	3.73831e-07
SCUBE2	0.0007025	1.20975e-05	0	62944	163.316	0	4.10241e-08	6.7362e-10	0
MMP25	0.000287305	1.9889e-05	0	25742.5	268.502	0	1.67778e-08	1.10747e-09	0
CAPN10	0.00108865	0.000641751	0.000851975	97542.8	8663.64	11501.7	6.3574e-08	3.57343e-08	4.74402e-08
ADAMTS6	0	4.43268e-06	0	0	59.8412	0	0	2.46823e-10	0
FAP	0.00073778	2.17876e-05	0	66105.1	294.133	0	4.30843e-08	1.21319e-09	0
MMP2	0.0011359	4.0752e-05	0.000110799	101777	550.151	1495.79	6.63335e-08	2.26917e-09	6.16957e-09
ADAM23	6.24257e-05	0.000158121	4.8928e-05	5593.35	2134.63	660.528	3.64549e-09	8.80456e-09	2.72444e-09
ADAMTS7	9.60318e-05	0	0	8604.45	0	0	5.60799e-09	0	0
NID2	0.000603623	0	0	54084.6	0	0	3.52499e-08	0	0
ADAMTSL1	0.000337148	0	7.54204e-05	30208.4	0	1018.18	1.96885e-08	0	4.1996e-09
CAPN5	0.000482651	4.74648e-05	0	43245.5	640.775	0	2.81855e-08	2.64296e-09	0
CTRC	0.000645352	0	0	57823.5	0	0	3.76867e-08	0	0
ADAMTS18	2.9852e-05	0.000255036	0.000317507	2674.74	3442.98	4286.35	1.74327e-09	1.4201e-08	1.76796e-08
ADAMTS10	0	0	0	0	0	0	0	0	0
ADAMTS3	1.08974e-05	0.00193094	0.00222293	976.409	26067.7	30009.6	6.3638e-10	1.0752e-07	1.23779e-07
CAPN12	0.000191525	1.02672e-05	0	17160.6	138.607	0	1.11845e-08	5.71704e-10	0
PZP	0	1.71597e-05	0	0	231.656	0	0	9.55494e-10	0
MMP24	1.63503e-05	6.4579e-05	0.000138199	1464.98	871.816	1865.69	9.54809e-10	3.59592e-09	7.69527e-09
MMP9	2.46073e-05	0.000825521	0.0112723	2204.82	11144.5	152177	1.437e-09	4.59671e-08	6.27673e-07
ADAM28	0	1.06641e-05	0	0	143.966	0	0	5.93806e-10	0
CAPN3	0.00197075	3.9205e-05	0	176579	529.268	0	1.15086e-07	2.18303e-09	0
ADAM32	0.000552279	0.000152224	0.000315031	49484.2	2055.03	4252.92	3.22516e-08	8.47624e-09	1.75417e-08
ADAM20	1.14037e-05	0.000237565	0.000393269	1021.77	3207.12	5309.13	6.65942e-10	1.32282e-08	2.18982e-08
TLL2	1.54567e-05	1.66057e-05	4.07905e-05	1384.92	224.177	550.672	9.02626e-10	9.24649e-10	2.27132e-09
ADAMTSL3	0.00102281	7.31177e-06	0	91644.1	98.7088	0	5.97294e-08	4.07138e-10	0
ADAMTS2	0	0	0	0	0	0	0	0	0
ADAMTS13	2.76548e-05	7.12831e-05	0.000310683	2477.87	962.321	4194.21	1.61497e-09	3.96922e-09	1.72996e-08
CTSW	1.14037e-05	0	0	1021.77	0	0	6.65942e-10	0	0
ADAMTS17	0	8.54793e-06	0	0	115.397	0	0	4.75971e-10	0
ADAMTSL2	0.000656872	2.33225e-06	0	58855.7	31.4854	0	3.83595e-08	1.29866e-10	0
TPSAB1	8.90915e-06	0	0	798.26	0	0	5.2027e-10	0	0
CMA1	0	0	0	0	0	0	0	0	0
MMP11	0.000115798	5.01115e-06	0	10375.5	67.6505	0	6.76227e-09	2.79034e-10	0
HTRA4	9.38115e-05	0	0	8405.51	0	0	5.47833e-09	0	0
ADAMTS12	0.00126557	0	0	113395	0	0	7.39057e-08	0	0
ADAMTSL5	0.00111414	0.000135827	0	99826.7	1833.66	0	6.50625e-08	7.56318e-09	0
ADAMTS19	0.000580166	0	2.26323e-05	51982.9	0	305.536	3.38801e-08	0	1.26022e-09
MMP19	0.000203708	5.18353e-05	6.43245e-05	18252.2	699.777	868.381	1.1896e-08	2.88632e-09	3.58175e-09
ADAM12	0.000179928	0.00139204	0.00574677	16121.6	18792.6	77581.4	1.05073e-08	7.75124e-08	3.19995e-07
MMP23B	0.000165274	0.000200345	0	14808.6	2704.66	0	9.65157e-09	1.11557e-08	0
ADAM8	0.000155524	0.000290938	0.000162956	13934.9	3927.67	2199.91	9.08216e-09	1.62002e-08	9.07382e-09
MMP21	0.000108366	2.39495e-05	0	9709.62	323.319	0	6.32829e-09	1.33357e-09	0
MMP17	7.14512e-05	2.42191e-05	0	6402.03	326.959	0	4.17255e-09	1.34858e-09	0
PRTN3	6.49998e-05	0	0	5823.99	0	0	3.79581e-09	0	0
A2ML1	4.83047e-05	8.94635e-06	0	4328.1	120.776	0	2.82086e-09	4.98155e-10	0
TIMP4	4.83047e-05	0	0	4328.1	0	0	2.82086e-09	0	0
ST14	2.56045e-05	1.04187e-05	0	2294.16	140.652	0	1.49523e-09	5.80138e-10	0
CAPNS2	2.46073e-05	0	0	2204.82	0	0	1.437e-09	0	0
ELANE	1.90978e-05	0	0	1711.16	0	0	1.11526e-09	0	0
MMP16	1.78654e-05	0	0.0001214	1600.74	0	1638.9	1.04329e-09	0	6.75988e-09
ADAM11	1.66211e-05	3.44699e-05	0	1489.25	465.343	0	9.70627e-10	1.91937e-09	0
CAPN11	1.63503e-05	0	0	1464.98	0	0	9.54809e-10	0	0
ADAM33	1.38848e-05	0	0	1244.08	0	0	8.10832e-10	0	0
ADAMTS16	1.23698e-05	2.20444e-05	9.28004e-05	1108.33	297.599	1252.81	7.22362e-10	1.22749e-09	5.16736e-09
CTSG	8.90915e-06	0	0	798.26	0	0	5.2027e-10	0	0
SCUBE3	0	6.01551e-05	0.000143285	0	812.094	1934.34	0	3.34959e-09	7.97846e-09
CAPN9	0	0.000448054	0.000581782	0	6048.73	7854.05	0	2.49488e-08	3.23951e-08
ADAM21	0	3.08466e-05	9.7489e-05	0	416.428	1316.1	0	1.71762e-09	5.42843e-09
ECM2	0	0	0	0	0	0	0	0	0
ADAMTS20	0	0	0	0	0	0	0	0	0
CAPN14	0	5.62342e-05	0	0	759.162	0	0	3.13127e-09	0
OPTC	0	0	0	0	0	0	0	0	0
ADAM18	0	0	0	0	0	0	0	0	0
ADAM2	0	0	0	0	0	0	0	0	0
ADAM29	0	1.92309e-05	0	0	259.618	0	0	1.07083e-09	0
ADAM30	0	0	0	0	0	0	0	0	0
ADAM7	0	0	0	0	0	0	0	0	0
ADAMDEC1	0	0	0	0	0	0	0	0	0
ADAMTS14	0	0	0	0	0	0	0	0	0
ADAMTS15	0	0	0	0	0	0	0	0	0
ADAMTS8	0	5.68205e-06	0	0	76.7076	0	0	3.16391e-10	0
AMZ1	0	1.01349e-05	4.07905e-05	0	136.821	550.672	0	5.64338e-10	2.27132e-09
CAPN13	0	0	0	0	0	0	0	0	0
CAPN6	0	0	0	0	0	0	0	0	0
CAPN8	0	0	0	0	0	0	0	0	0
CTRB1	0	0	0	0	0	0	0	0	0
CTRB2	0	0	0	0	0	0	0	0	0
CTRL	0	2.48687e-05	0	0	335.727	0	0	1.38475e-09	0
CTSE	0	0	0	0	0	0	0	0	0
HTRA3	0	0	0	0	0	0	0	0	0
MMP12	0	0	0	0	0	0	0	0	0
MMP13	0	0	0	0	0	0	0	0	0
MMP20	0	0	0	0	0	0	0	0	0
MMP26	0	0	0	0	0	0	0	0	0
MMP27	0	0	0	0	0	0	0	0	0
MMP3	0	0	0	0	0	0	0	0	0
MMP7	0	0	0	0	0	0	0	0	0
MMP8	0	0	0	0	0	0	0	0	0
PLET1	0	0	0	0	0	0	0	0	0
TSPAN10	0	0.00150741	0.00142589	0	20350	19249.5	0	8.39363e-08	7.93973e-08
ROM1	0.00754086	0.884149	0.0904229	675661	1.1936e+07	1.22071e+06	4.40365e-07	4.92317e-05	5.03498e-06
CADM1	0.000859746	0.0613484	0.0205318	77033.2	828204	277180	5.02068e-08	3.41604e-06	1.14326e-06
PRPH2	0.000271904	0.0981009	0.0300302	24362.6	1.32436e+06	405407	1.58784e-08	5.46251e-06	1.67216e-06
NTM	7.3822e-05	0.0867144	0.0499567	6614.45	1.17064e+06	674416	4.311e-09	4.82848e-06	2.78172e-06
KTN1	0.0203023	0.037871	0.0401498	1.81909e+06	511258	542023	1.1856e-06	2.10875e-06	2.23564e-06
CADM2	0.00163789	0.0667473	0.0630823	146755	901088	851611	9.5648e-08	3.71666e-06	3.51259e-06
PROM1	9.84293e-05	0.0318162	0.0430945	8819.27	429519	581776	5.748e-09	1.77161e-06	2.39961e-06
PODXL	0.000228443	0.0120728	0.0107359	20468.5	162983	144935	1.33405e-08	6.72245e-07	5.97802e-07
CDHR1	0.00375906	0.0221415	0.0487738	336812	298910	658446	2.19519e-07	1.23289e-06	2.71585e-06
PCDH9	0.00259129	0.000615441	0.0011115	232179	8308.45	15005.3	1.51324e-07	3.42693e-08	6.18912e-08
NCAM1	0.00014926	0.00586437	0.00343342	13373.7	79169	46351.1	8.71636e-09	3.26543e-07	1.91182e-07
SORBS2	0.0166909	0.0546936	0.0385373	1.49551e+06	738364	520253	9.74705e-07	3.04548e-06	2.14585e-06
PPFIA2	0	0.0215014	0.0172382	0	290269	232715	0	1.19725e-06	9.59865e-07
UNC13C	0	0.00385538	0.000184489	0	52047.7	2490.6	0	2.14678e-07	1.02728e-08
MKLN1	0.00335453	0.00349146	0.0043803	300566	47134.7	59134	1.95895e-07	1.94414e-07	2.43906e-07
CLSTN1	0.00775214	0.0144887	0.039878	694592	195598	538353	4.52704e-07	8.0677e-07	2.22051e-06
PCDH15	1.18909e-05	0.00728118	0.0086284	1065.42	98296	116483	6.94393e-10	4.05435e-07	4.80451e-07
CNTNAP2	0	0.000114877	0.000415458	0	1550.84	5608.69	0	6.39666e-09	2.31338e-08
ITGAV	0.0719852	0.00531235	0.00926818	6.44988e+06	71716.7	125120	4.20374e-06	2.95805e-07	5.16076e-07
NPTN	0.0057447	0.00232055	0.00272225	514725	31327.5	36750.4	3.35475e-07	1.29214e-07	1.51582e-07
THY1	0.000492427	0.000224663	3.68145e-05	44121.4	3032.94	496.996	2.87564e-08	1.25098e-08	2.04993e-09
RS1	0	0.0493714	0.100873	0	666513	1.36179e+06	0	2.74912e-06	5.61687e-06
NEGR1	0.000739931	0.00886856	0.0112054	66297.8	119726	151273	4.32099e-08	4.93824e-07	6.23946e-07
CLDND1	0.00286296	0.00884996	0.00575293	256522	119474	77664.5	1.67189e-07	4.92789e-07	3.20338e-07
ADGRV1	0.000279114	0.00862483	0.0209534	25008.6	116435	282871	1.62995e-08	4.80253e-07	1.16674e-06
ITGB1BP1	0.0043295	0.00565966	0.006155	387923	76405.5	83092.5	2.52831e-07	3.15145e-07	3.42726e-07
NRCAM	0.000171964	8.49027e-05	0.00835457	15408	1146.19	112787	1.00422e-08	4.7276e-09	4.65204e-07
CFDP1	0.00582223	0.0111442	0.0121178	521672	150447	163591	3.40002e-07	6.20539e-07	6.74752e-07
CDH2	0.000107677	0.00974528	0.0121574	9647.88	131561	164125	6.28805e-09	5.42642e-07	6.76956e-07
CAMLG	0.00963501	0.0172986	0.0117234	863297	233532	158266	5.62658e-07	9.63233e-07	6.5279e-07
PRPH	1.81704e-05	0.000133464	0	1628.07	1801.77	0	1.0611e-09	7.43163e-09	0
JAM3	0.000810789	0.00796699	0.00125048	72646.7	107554	16881.5	4.73478e-08	4.43623e-07	6.963e-08
NFASC	0.00111556	0.010145	0.000168432	99954.1	136958	2273.83	6.51456e-08	5.64902e-07	9.37872e-09
RSU1	0.000877471	0.00898351	0.000561677	78621.4	121277	7582.64	5.12419e-08	5.00225e-07	3.12756e-08
VEZT	0.00209644	0.0131328	0.00784405	187841	177293	105895	1.22426e-07	7.31268e-07	4.36777e-07
IGSF9	3.46953e-05	0.00999788	0.00720205	3108.7	134971	97227.7	2.02611e-09	5.56707e-07	4.01029e-07
CNST	0.00189707	0.00260473	0.00268332	169977	35163.8	36224.8	1.10783e-07	1.45038e-07	1.49414e-07
CTNNB1	0.0105322	0.00767333	0.00923145	943689	103590	124625	6.15054e-07	4.27271e-07	5.14031e-07
MPDZ	0.00454396	0.00204898	0.00485291	407139	27661.3	65514.2	2.65355e-07	1.14093e-07	2.70222e-07
CRB1	5.97039e-05	0.0180857	0.0164323	5349.47	244157	221836	3.48654e-09	1.00706e-06	9.14991e-07
EMB	4.19879e-05	0.000792729	0.0188522	3762.11	10701.8	254505	2.45197e-09	4.41412e-08	1.04974e-06
PCDH7	0	7.48625e-05	0	0	1010.64	0	0	4.16853e-09	0
PSENEN	0.00396446	0.00961781	0.0100798	355216	129840	136077	2.31513e-07	5.35544e-07	5.61266e-07
PPFIA1	0.00486812	0.0023259	0.00218155	436183	31399.6	29450.9	2.84284e-07	1.29512e-07	1.21474e-07
EPDR1	0.000842994	0.000756793	0.000143454	75532.3	10216.7	1936.63	4.92285e-08	4.21402e-08	7.9879e-09
PKP4	0.00237812	0.00126089	0.00420964	213079	17022	56830.1	1.38876e-07	7.02096e-08	2.34404e-07
EDIL3	0.00469962	0.000154888	0.000712572	421086	2090.99	9619.73	2.74445e-07	8.62457e-09	3.96778e-08
CDH12	0	0.00597238	0.000209533	0	80627.1	2828.69	0	3.32557e-07	1.16673e-08
DSCAML1	8.22631e-05	0.00756574	0.00147155	7370.78	102138	19866	4.80394e-09	4.2128e-07	8.19398e-08
PATJ	0.00121049	0.00202364	0.000907152	108460	27319.2	12246.6	7.06891e-08	1.12682e-07	5.05126e-08
SORBS1	0.000758405	0.00103466	2.70004e-05	67953.1	13967.9	364.506	4.42887e-08	5.76123e-08	1.50345e-09
IGSF11	0.00014184	0.00255813	0.006156	12708.8	34534.8	83106	8.28305e-09	1.42443e-07	3.42782e-07
ITGB8	0.0752828	4.778e-05	0	6.74534e+06	645.03	0	4.39631e-06	2.66051e-09	0
ITGA6	0.0176143	0.000446756	0.00618767	1.57824e+06	6031.21	83533.6	1.02862e-06	2.48765e-08	3.44546e-07
CLDN10	0.0146119	4.78641e-05	0	1.30923e+06	646.166	0	8.53297e-07	2.6652e-09	0
CHADL	0.0142547	2.36496e-05	3.17787e-05	1.27722e+06	319.27	429.013	8.32436e-07	1.31687e-09	1.76952e-09
CIB1	0.0132561	0.0072649	0.0106992	1.18775e+06	98076.2	144439	7.7412e-07	4.04528e-07	5.95759e-07
GJA1	0.0119118	8.31716e-06	0	1.0673e+06	112.282	0	6.95616e-07	4.63121e-10	0
PDPN	0.010576	5.17121e-05	0	947606	698.113	0	6.17607e-07	2.87946e-09	0
FYB2	0.00909706	0	0	815096	0	0	5.31243e-07	0	0
CDH3	0.00895017	4.4638e-05	1.89603e-05	801936	602.613	255.964	5.22665e-07	2.48556e-09	1.05576e-09
ADRM1	0.00860526	0.00652993	0.0034807	771032	88154	46989.4	5.02524e-07	3.63603e-07	1.93814e-07
MYADM	0.00858916	5.55656e-06	0	769588	75.0136	0	5.01583e-07	3.09404e-10	0
OPCML	0.00833329	1.90728e-05	6.59479e-05	746662	257.483	890.297	4.86641e-07	1.06202e-09	3.67215e-09
CDHR5	0.00666159	6.45445e-06	0	596879	87.135	0	3.89019e-07	3.594e-10	0
VMP1	0.00602147	0.00705321	0.00569725	539524	95218.3	76912.8	3.51637e-07	3.92741e-07	3.17237e-07
LAYN	0.005814	0	0	520934	0	0	3.39521e-07	0	0
FLRT2	0.00580725	6.23568e-05	5.60796e-05	520329	841.816	757.074	3.39127e-07	3.47218e-09	3.12265e-09
THBS1	0.00567795	5.09222e-06	0	508745	68.7449	0	3.31577e-07	2.83548e-10	0
TRIP6	0.00532909	5.84798e-05	0	477487	789.477	0	3.11204e-07	3.2563e-09	0
PODXL2	0.00516474	0.00480555	0.00623265	462760	64875	84140.8	3.01606e-07	2.67586e-07	3.4705e-07
PCDH18	0.00501039	3.54957e-06	0	448931	47.9192	0	2.92593e-07	1.97649e-10	0
PSEN1	0.00500573	0.00207322	0.00264478	448514	27988.5	35704.5	2.92321e-07	1.15442e-07	1.47268e-07
PERP	0.00483858	0.00747596	0.00333592	433537	100925	45034.9	2.8256e-07	4.1628e-07	1.85753e-07
CNTN1	0.00473968	8.34276e-05	0.00355181	424676	1126.27	47949.5	2.76784e-07	4.64546e-09	1.97774e-07
FERMT2	0.00453209	0.00370172	0.00230171	406075	49973.2	31073.1	2.64661e-07	2.06121e-07	1.28165e-07
AMOTL2	0.00446622	0.000842331	0.00173465	400173	11371.5	23417.8	2.60815e-07	4.69032e-08	9.65898e-08
CLDN19	0.00426898	6.20889e-06	0	382501	83.82	0	2.49297e-07	3.45727e-10	0
CADM4	0.00423484	0.000422704	0.000343132	379441	5706.5	4632.28	2.47303e-07	2.35372e-08	1.91065e-08
EMP2	0.00395669	1.18211e-05	2.17996e-05	354520	159.585	294.295	2.3106e-07	6.5823e-10	1.21386e-09
CNTN3	0.00392413	9.35452e-06	0	351602	126.286	0	2.29158e-07	5.20883e-10	0
PKP2	0.00380096	2.81005e-05	0.000406763	340566	379.357	5491.3	2.21965e-07	1.56471e-09	2.26496e-08
ILK	0.00378188	0.00532494	0.00269485	338856	71886.7	36380.4	2.20851e-07	2.96506e-07	1.50056e-07
BOC	0.00377151	4.81246e-06	2.25874e-05	337927	64.9682	304.93	2.20246e-07	2.6797e-10	1.25773e-09
NEO1	0.00363318	0.00162688	0.00169811	325533	21962.9	22924.5	2.12168e-07	9.0589e-08	9.45551e-08
PMP22	0.0036123	5.99457e-05	7.62415e-05	323662	809.266	1029.26	2.10948e-07	3.33793e-09	4.24532e-09
ITGB1	0.00358666	0.00294549	0.00191576	321365	39764.1	25862.8	2.09451e-07	1.64012e-07	1.06675e-07
SIRPA	0.00354423	0.00306086	0.00222579	317563	41321.6	30048.2	2.06973e-07	1.70436e-07	1.23938e-07
CTNND1	0.00354209	0.00156411	0.00136339	317372	21115.5	18405.7	2.06848e-07	8.70938e-08	7.59168e-08
PPFIBP2	0.00352051	5.53616e-05	0.000938933	315438	747.381	12675.6	2.05588e-07	3.08267e-09	5.22822e-08
NCAM2	0.00343885	4.68317e-05	0	308121	632.228	0	2.00819e-07	2.60771e-09	0
PARD6B	0.00319575	0.00996307	0.0165167	286339	134501	222976	1.86623e-07	5.54769e-07	9.19694e-07
ICAM1	0.00165773	2.71978e-05	0	148533	367.17	0	9.6807e-08	1.51444e-09	0
THBD	5.68847e-05	0	0	5096.87	0	0	3.32191e-09	0	0
VCAM1	0.000136467	0	0	12227.4	0	0	7.96928e-09	0	0
EMCN	2.90067e-05	1.53981e-05	0	2599	207.874	0	1.69391e-09	8.57404e-10	0
ESAM	1.04136e-05	2.15187e-05	0.000200124	933.056	290.502	2701.67	6.08124e-10	1.19821e-09	1.11434e-08
MPZL2	0	0	0	0	0	0	0	0	0
ADGRL4	2.8397e-05	1.37465e-05	0	2544.37	185.578	0	1.65831e-09	7.65441e-10	0
CLDN5	0.000289723	5.25965e-06	0.000124155	25959.2	71.0053	1676.09	1.6919e-08	2.92871e-10	6.91326e-09
JAM2	0.000859461	0.00134436	0.00452653	77007.7	18148.8	61108.1	5.01902e-08	7.48572e-08	2.52049e-07
EFNB2	0.0029348	4.01168e-05	0.000103758	262958	541.577	1400.74	1.71384e-07	2.23381e-09	5.77753e-09
LY6E	0.000680872	6.84577e-05	0.00031331	61006.1	924.179	4229.69	3.9761e-08	3.8119e-09	1.74459e-08
ITGB4	0.00221043	3.22686e-05	0	198055	435.626	0	1.29083e-07	1.7968e-09	0
SRPX	1.38848e-05	1.53617e-05	0	1244.08	207.383	0	8.10832e-10	8.55378e-10	0
ITGA5	0.000398401	0	0	35696.8	0	0	2.32655e-08	0	0
EFNA1	0.00116114	6.42582e-06	4.55465e-05	104038	86.7486	614.878	6.78071e-08	3.57806e-10	2.53615e-09
BCAM	0.000400887	5.22796e-05	0	35919.5	705.774	0	2.34107e-08	2.91106e-09	0
PCDH17	0.000398156	4.60755e-06	0	35674.8	62.2019	0	2.32512e-08	2.5656e-10	0
ICAM2	2.77695e-05	0	0	2488.15	0	0	1.62166e-09	0	0
NECTIN2	0.00279191	0.00209004	0.00126991	250155	28215.5	17143.8	1.6304e-07	1.16379e-07	7.07119e-08
PPFIBP1	0.000140474	5.95038e-05	0.000273902	12586.4	803.301	3697.67	8.20326e-09	3.31332e-09	1.52515e-08
ADGRG6	0	0	0	0	0	0	0	0	0
ITGA10	0.000335274	0.000503869	0.000412145	30040.5	6802.24	5563.95	1.95791e-08	2.80567e-08	2.29493e-08
LPP	0.00119969	0.000296303	0.00159031	107492	4000.08	21469.2	7.00585e-08	1.64989e-08	8.85526e-08
CDH5	0	0	0	0	0	0	0	0	0
ADGRF5	0	4.1154e-06	0	0	55.5579	0	0	2.29156e-10	0
FN1	0.000553172	0.000805653	0.000457281	49564.2	10876.3	6173.29	3.23037e-08	4.48608e-08	2.54626e-08
MCAM	0.000197545	0.000114835	0.000528354	17700	1550.27	7132.77	1.15361e-08	6.39428e-09	2.94201e-08
ADGRG1	2.59932e-05	0	0	2328.99	0	0	1.51793e-09	0	0
ALCAM	8.17297e-05	1.65096e-05	0	7322.98	222.88	0	4.77279e-09	9.19299e-10	0
GJA4	0	0	0	0	0	0	0	0	0
RASIP1	2.50109e-05	1.22434e-05	7.45342e-05	2240.98	165.286	1006.21	1.46057e-09	6.81746e-10	4.15026e-09
TES	0.00169822	0.00108846	0.000572087	152160	14694.2	7723.17	9.91713e-08	6.06081e-08	3.18552e-08
CDH13	0	1.22801e-05	0	0	165.782	0	0	6.83789e-10	0
MFGE8	0.000107835	0.0850073	0.011771	9662.01	1.1476e+06	158909	6.29726e-09	4.73343e-06	6.5544e-07
ICAM4	0.000217749	1.45619e-05	0	19510.3	196.586	0	1.27159e-08	8.10846e-10	0
RAPH1	0.000866252	6.75954e-05	0.000161573	77616.2	912.538	2181.23	5.05867e-08	3.76389e-09	8.99679e-09
CLDN11	0.000885832	2.56927e-05	0.000117159	79370.5	346.851	1581.64	5.17301e-08	1.43063e-09	6.5237e-09
PCDH1	9.20836e-06	1.26866e-05	3.74768e-05	825.069	171.27	505.936	5.37743e-10	7.06425e-10	2.0868e-09
POSTN	0	0	0	0	0	0	0	0	0
SORBS3	0.00269994	0.000206902	0.000477093	241915	2793.18	6440.75	1.57669e-07	1.15208e-08	2.65657e-08
SMAGP	0.000332484	9.27124e-05	7.70407e-05	29790.6	1251.62	1040.05	1.94161e-08	5.16246e-09	4.28983e-09
JCAD	0.00250198	0.00052891	0.00181199	224177	7140.29	24461.9	1.46109e-07	2.94511e-08	1.00896e-07
ITGAE	0.00261816	0.0083148	0.0113559	234587	112250	153305	1.52893e-07	4.6299e-07	6.32327e-07
EFNB1	0.000453795	0.000109631	2.74635e-05	40660	1480.03	370.757	2.65004e-08	6.10456e-09	1.52924e-09
CDH11	0.000121122	5.49046e-05	0	10852.5	741.212	0	7.07318e-09	3.05723e-09	0
ITGB3BP	0.00114442	0.00410394	0.00299833	102540	55403.1	40477.4	6.68307e-08	2.28518e-07	1.66954e-07
ADGRA2	0.000107559	4.83149e-05	0	9637.29	652.251	0	6.28115e-09	2.6903e-09	0
CTNNBL1	0.00249823	0.00310777	0.00393339	223841	41954.9	53100.7	1.45889e-07	1.73049e-07	2.19021e-07
PCDH10	0.000102722	7.39389e-05	0	9203.85	998.175	0	5.99866e-09	4.11711e-09	0
FERMT3	0.00113768	1.2086e-05	4.96553e-05	101936	163.162	670.346	6.64372e-08	6.72982e-10	2.76493e-09
MPZL1	0.00152158	0.00227815	0.00214469	136334	30755	28953.3	8.88563e-08	1.26853e-07	1.19422e-07
ADGRL2	0.000263218	0.000293166	0.00100821	23584.3	3957.74	13610.8	1.53712e-08	1.63242e-08	5.61395e-08
CNTNAP3B	1.54567e-05	2.03159e-05	5.32294e-05	1384.92	274.265	718.597	9.02626e-10	1.13124e-09	2.96395e-09
ICAM3	0.000703299	0.000203694	0.000208429	63015.6	2749.87	2813.79	4.10707e-08	1.13422e-08	1.16059e-08
FAT4	0	1.61355e-05	0	0	217.829	0	0	8.98463e-10	0
ITGA1	0.000633097	4.44414e-05	2.96035e-05	56725.5	599.959	399.647	3.69711e-08	2.47461e-09	1.6484e-09
TACSTD2	6.0333e-05	0	0	5405.84	0	0	3.52328e-09	0	0
SNED1	0.00053797	3.39193e-05	8.33713e-05	48202.1	457.91	1125.51	3.14159e-08	1.88871e-09	4.64233e-09
CGRRF1	0.000991875	0.0055768	0.0026781	88872	75286.8	36154.3	5.79228e-08	3.10531e-07	1.49123e-07
PVR	0.000164078	0.000426546	0.000381423	14701.3	5758.37	5149.21	9.58167e-09	2.37512e-08	2.12386e-08
PPFIA3	0.000830438	0.00147031	0.003835	74407.2	19849.2	51772.6	4.84953e-08	8.18708e-08	2.13543e-07
TPBG	1.25229e-05	1.05645e-05	0	1122.05	142.621	0	7.31304e-10	5.8826e-10	0
CTNNBIP1	0.000824417	0.00168581	0.00196025	73867.8	22758.5	26463.4	4.81437e-08	9.38703e-08	1.09152e-07
ITGA2	0	9.05397e-06	0	0	122.229	0	0	5.04148e-10	0
DCHS1	0.000105107	9.65876e-06	0	9417.59	130.393	0	6.13796e-09	5.37825e-10	0
LYPD5	0	0.000354168	0.000169552	0	4781.26	2288.95	0	1.9721e-08	9.4411e-09
CDH23	8.18103e-05	2.41772e-05	0	7330.2	326.392	0	4.77749e-09	1.34625e-09	0
NINJ1	0.00101431	0.000164165	0.00018687	90882	2216.22	2522.75	5.92328e-08	9.14111e-09	1.04054e-08
ITGA3	0.00149981	0.000725873	0.000895527	134383	9799.29	12089.6	8.75847e-08	4.04185e-08	4.98652e-08
PCDH12	0	0	0	0	0	0	0	0	0
OCLN	0.0012195	0.000678536	0.00111662	109267	9160.24	15074.3	7.12154e-08	3.77826e-08	6.21761e-08
ITGA2B	2.81221e-05	0.000238953	0.000612317	2519.74	3225.86	8266.28	1.64226e-09	1.33055e-08	3.40954e-08
ITGB5	0.00154418	0.000879109	0.00022122	138359	11868	2986.47	9.01758e-08	4.8951e-08	1.23181e-08
AMOTL1	0.000881444	2.15028e-06	0	78977.3	29.0288	0	5.14739e-08	1.19733e-10	0
CPED1	9.69556e-05	1.09384e-05	4.03909e-05	8687.23	147.668	545.277	5.66194e-09	6.09077e-10	2.24907e-09
PCDH11X	1.29931e-05	6.58799e-05	0.000223993	1164.18	889.379	3023.91	7.5876e-10	3.66836e-09	1.24725e-08
AMIGO2	0	8.79404e-05	0.000148139	0	1187.2	1999.87	0	4.89675e-09	8.24874e-09
JUP	0.00175328	0.000330356	0.000104846	157094	4459.81	1415.42	1.02387e-07	1.83951e-08	5.83808e-09
PSEN2	0.00120411	0.000504388	0.000219945	107889	6809.24	2969.26	7.03169e-08	2.80856e-08	1.22471e-08
MPZL3	1.08974e-05	0.0002396	9.68538e-05	976.409	3234.6	1307.53	6.3638e-10	1.33415e-08	5.39307e-09
EFNA2	0.000972009	0	0	87092	0	0	5.67626e-08	0	0
PARD3	0.00114859	0.00106558	0.00153827	102914	14385.3	20766.6	6.70746e-08	5.9334e-08	8.56545e-08
ITGAX	0.000857829	2.17921e-05	0	76861.4	294.194	0	5.00948e-08	1.21344e-09	0
PARD3B	0.000233246	6.09712e-06	0	20898.8	82.3112	0	1.36209e-08	3.39503e-10	0
MARVELD2	0.000490277	0.000101519	0.000579264	43928.8	1370.51	7820.06	2.86308e-08	5.65285e-09	3.22549e-08
NINJ2	9.6472e-06	0	0	864.389	0	0	5.6337e-10	0	0
ITGA9	0.00142097	1.0778e-05	0	127319	145.503	0	8.29809e-08	6.00145e-10	0
SCARF2	0.00079926	0	1.7937e-05	71613.7	0	242.149	4.66746e-08	0	9.98776e-10
CLDN15	0.000346902	0.00120688	0.00100398	31082.4	16292.9	13553.8	2.02581e-08	6.72021e-08	5.59044e-08
NECTIN3	0.00289233	2.07732e-05	0.000102012	259153	280.438	1377.17	1.68904e-07	1.1567e-09	5.68031e-09
CDH24	0.0003525	1.19569e-06	2.54572e-05	31584	16.1418	343.673	2.0585e-08	6.65789e-11	1.41752e-09
SNPH	0	0.00122	0.000469234	0	16470	6334.66	0	6.79325e-08	2.61281e-08
PCDH19	4.35028e-05	2.41255e-05	0	3897.86	325.694	0	2.54045e-09	1.34337e-09	0
TJAP1	0.00247183	0.00131089	0.00131029	221476	17697	17688.9	1.44348e-07	7.29937e-08	7.29604e-08
IGSF8	0.00169258	0.000592657	0.000427363	151655	8000.87	5769.39	9.8842e-08	3.30007e-08	2.37966e-08
CNTNAP3	0.000187641	7.38694e-06	0	16812.6	99.7236	0	1.09577e-08	4.11324e-10	0
NPNT	0	2.05854e-06	0	0	27.7903	0	0	1.14625e-10	0
EFNA4	0.000150246	2.40847e-05	4.95664e-05	13462.1	325.144	669.146	8.77397e-09	1.3411e-09	2.75998e-09
CLSTN3	0.000603522	0.00351089	0.00533426	54075.6	47397.1	72012.5	3.5244e-08	1.95496e-07	2.97025e-07
MIIP	0.000843367	0.00281607	0.00108309	75565.7	38016.9	14621.7	4.92503e-08	1.56806e-07	6.03091e-08
ADGRL1	0.00130249	0.00180764	0.00152287	116703	24403.2	20558.8	7.60617e-08	1.00654e-07	8.47974e-08
GJB2	1.20888e-05	0	0	1083.15	0	0	7.05951e-10	0	0
FLRT3	0.000788833	5.02496e-05	0.000141909	70679.4	678.37	1915.77	4.60656e-08	2.79803e-09	7.90185e-09
ANTXR1	0.000207061	1.65825e-05	0	18552.6	223.863	0	1.20918e-08	9.23354e-10	0
GJA5	0	0	0	0	0	0	0	0	0
SSPN	0.00294448	0.000160947	0.000562743	263825	2172.79	7597.04	1.71949e-07	8.96194e-09	3.1335e-08
PANX1	0.000122645	2.31629e-05	8.57702e-05	10989	312.699	1157.9	7.16214e-09	1.28977e-09	4.77591e-09
ANTXR2	7.91737e-05	2.65175e-05	4.82939e-05	7093.97	357.986	651.967	4.62353e-09	1.47656e-09	2.68913e-09
NECTIN1	0.00176349	0.00107218	0.00108168	158008	14474.5	14602.7	1.02983e-07	5.97018e-08	6.02309e-08
ICAM5	2.46073e-05	4.72387e-06	0	2204.82	63.7723	0	1.437e-09	2.63037e-10	0
CGNL1	0.00244598	2.04505e-05	0	219160	276.082	0	1.42839e-07	1.13874e-09	0
PKP1	0.00222047	0.00258732	5.87671e-05	198954	34928.8	793.355	1.29669e-07	1.44068e-07	3.2723e-09
CIB2	5.98545e-05	0.000121814	0.00340734	5362.97	1644.5	45999.1	3.49534e-09	6.78294e-09	1.89729e-07
CERCAM	2.29675e-05	7.73682e-05	0.000126458	2057.89	1044.47	1707.18	1.34124e-09	4.30806e-09	7.0415e-09
SVEP1	1.38848e-05	1.1642e-05	0	1244.08	157.167	0	8.10832e-10	6.48258e-10	0
IGSF9B	0.00044544	8.74941e-07	0	39911.4	11.8117	0	2.60125e-08	4.87189e-11	0
CDH26	6.25019e-05	4.5903e-06	0	5600.17	61.9691	0	3.64994e-09	2.556e-10	0
CEACAM19	0.000321694	4.40504e-05	3.61348e-05	28823.8	594.68	487.82	1.87861e-08	2.45284e-09	2.01208e-09
GJD4	6.6889e-05	1.51529e-06	0	5993.26	20.4564	0	3.90613e-09	8.43753e-11	0
CDON	5.9707e-05	0.000123376	0.000307093	5349.75	1665.57	4145.75	3.48672e-09	6.86987e-09	1.70997e-08
GJC2	0.000154497	1.95331e-05	0.00031437	13842.9	263.697	4243.99	9.02218e-09	1.08765e-09	1.75049e-08
CELSR1	0.000163427	0	2.15259e-05	14643	0	290.6	9.54367e-09	0	1.19862e-09
RADIL	0.00012236	2.07676e-05	0	10963.5	280.363	0	7.14548e-09	1.15639e-09	0
ADGRE5	0.000157765	0.000280978	0.000343345	14135.8	3793.2	4635.15	9.21305e-09	1.56456e-08	1.91183e-08
PLEKHA7	0.00148281	0.000937554	0.00281546	132859	12657	38008.7	8.65917e-08	5.22054e-08	1.56772e-07
CLDND2	0.00105109	0.000702705	0.000436479	94177.9	9486.51	5892.46	6.13809e-08	3.91284e-08	2.43042e-08
THBS3	0.000321056	0.000158787	0.000272093	28766.6	2143.63	3673.25	1.87488e-08	8.84168e-09	1.51508e-08
ADGRA3	0.0012562	0.000946521	0.000653454	112555	12778	8821.63	7.33584e-08	5.27047e-08	3.6386e-08
MPZ	1.85065e-05	0.000169376	6.89604e-05	1658.18	2286.58	930.965	1.08073e-09	9.43129e-09	3.83989e-09
ITGB3	0	0	0	0	0	0	0	0	0
AMOT	7.18653e-05	1.95925e-05	6.58774e-05	6439.13	264.498	889.345	4.19673e-09	1.09096e-09	3.66822e-09
SCYL3	0.00171171	0.00180184	0.00111968	153369	24324.8	15115.7	9.99593e-08	1.00331e-07	6.23468e-08
GJC1	0.000646064	3.3195e-05	0	57887.3	448.133	0	3.77283e-08	1.84838e-09	0
ITGBL1	0.00156952	0	0	140629	0	0	9.16557e-08	0	0
ISLR	0.000210319	1.09335e-05	0	18844.6	147.602	0	1.2282e-08	6.08806e-10	0
CADM3	2.9852e-05	0.000188252	0.000809328	2674.74	2541.4	10925.9	1.74327e-09	1.04823e-08	4.50654e-08
CEACAM1	5.11731e-05	0.000393336	0.000282975	4585.11	5310.03	3820.16	2.98837e-09	2.19019e-08	1.57568e-08
MEGF11	0	0.00235591	0.000893328	0	31804.7	12059.9	0	1.31183e-07	4.97428e-08
HMCN1	9.97032e-05	4.24107e-06	0	8933.4	57.2544	0	5.82239e-09	2.36153e-10	0
CEACAM16	6.78432e-05	6.72703e-06	0	6078.75	90.8149	0	3.96186e-09	3.74578e-10	0
CGN	0.000703564	2.77667e-05	8.31566e-05	63039.3	374.851	1122.61	4.10862e-08	1.54612e-09	4.63037e-09
PARD6G	0.000121377	5.18595e-05	8.9456e-05	10875.4	700.104	1207.66	7.08807e-09	2.88767e-09	4.98114e-09
ERMAP	0.000631401	0.000291183	0.00416604	56573.6	3930.97	56241.5	3.68721e-08	1.62138e-08	2.31976e-07
PCDH11Y	3.27014e-05	0.000332524	0.000103262	2930.05	4489.08	1394.04	1.90967e-09	1.85158e-08	5.74989e-09
ITGB6	1.03208e-05	1.36441e-06	0	924.74	18.4195	0	6.02704e-10	7.59737e-11	0
CLDN12	0.00195322	0.00409198	0.00356151	175008	55241.8	48080.4	1.14062e-07	2.27852e-07	1.98314e-07
PARD6A	0.000210335	0.000787787	0.00237621	18846	10635.1	32078.8	1.2283e-08	4.3866e-08	1.32313e-07
ADGRG2	0	6.88818e-06	0	0	92.9904	0	0	3.83551e-10	0
ITGB2	1.73805e-05	2.00381e-06	0	1557.3	27.0515	0	1.01498e-09	1.11577e-10	0
FRMPD1	7.3822e-05	0.00703389	0.0137455	6614.45	94957.5	185564	4.311e-09	3.91665e-07	7.65385e-07
CLMP	1.78654e-05	5.96293e-06	0	1600.74	80.4995	0	1.04329e-09	3.32031e-10	0
ADGRB1	0.000699864	1.19914e-06	0	62707.9	16.1884	0	4.08701e-08	6.67714e-11	0
CLDN23	0.000632807	0.000161067	0	56699.5	2174.4	0	3.69541e-08	8.96862e-09	0
NPHS1	0	3.22521e-06	4.54444e-05	0	43.5403	613.499	0	1.79588e-10	2.53046e-09
AMIGO1	0.000569508	0.000884133	0.00104102	51027.9	11935.8	14053.8	3.32577e-08	4.92308e-08	5.79669e-08
TTYH1	0.000542427	0.0197769	0.000485115	48601.4	266989	6549.05	3.16762e-08	1.10123e-06	2.70124e-08
EFNA3	0.000785675	0.00010382	0.00033425	70396.5	1401.57	4512.37	4.58812e-08	5.78098e-09	1.86119e-08
ASTN1	0	0.000814677	3.13875e-05	0	10998.1	423.731	0	4.53633e-08	1.74774e-09
NTNG2	8.0939e-05	0.00242215	0.0067146	7252.13	32699	90647.2	4.72661e-09	1.34872e-07	3.73886e-07
AJAP1	1.43984e-05	9.38079e-06	3.32056e-05	1290.09	126.641	448.276	8.40825e-10	5.22346e-10	1.84898e-09
ITGAM	9.39063e-05	0	0	8414.01	0	0	5.48387e-09	0	0
LY6K	0	0	0	0	0	0	0	0	0
LY6G6C	6.49998e-05	0	0	5823.99	0	0	3.79581e-09	0	0
SIRPB2	0	4.50046e-06	0	0	60.7562	0	0	2.50597e-10	0
ITGA8	0.000710857	0	0	63692.8	0	0	4.15121e-08	0	0
VSTM5	0	0	0	0	0	0	0	0	0
CNTNAP1	4.43405e-05	7.85548e-05	4.26867e-05	3972.91	1060.49	576.27	2.58936e-09	4.37413e-09	2.3769e-09
ADGRG3	0	0	0	0	0	0	0	0	0
RELL2	9.6472e-06	0.00098207	0.00369795	864.389	13257.9	49922.3	5.6337e-10	5.46842e-08	2.05911e-07
EFNA5	0.00140071	2.57885e-05	0.000641754	125504	348.145	8663.67	8.17976e-08	1.43597e-09	3.57345e-08
OMG	0.00266685	1.10409e-05	4.17597e-05	238949	149.052	563.756	1.55736e-07	6.14786e-10	2.32529e-09
EMID1	5.0624e-05	0	0	4535.91	0	0	2.9563e-09	0	0
IGSF3	3.11448e-05	5.98578e-05	7.08428e-05	2790.57	808.081	956.377	1.81877e-09	3.33304e-09	3.94471e-09
CDH20	0	1.23269e-05	0	0	166.414	0	0	6.86396e-10	0
GJB7	9.6472e-06	5.3466e-06	0	864.389	72.1791	0	5.6337e-10	2.97712e-10	0
SDK1	0.00157244	2.74454e-05	0	140890	370.513	0	9.1826e-08	1.52823e-09	0
CGREF1	7.66246e-05	3.80879e-05	0.00028051	6865.56	514.186	3786.89	4.47466e-09	2.12083e-09	1.56195e-08
NECTIN4	0	0	0	0	0	0	0	0	0
ITGB7	0.000681583	1.99562e-05	7.34779e-05	61069.8	269.409	991.952	3.98026e-08	1.11121e-09	4.09144e-09
CDH15	2.04979e-05	1.20289e-05	0	1836.61	162.39	0	1.19702e-09	6.698e-10	0
VTN	0.00148947	0.0138148	0.0137515	133456	186500	185645	8.69809e-08	7.69246e-07	7.65718e-07
CTNND2	0.00107674	4.797e-05	3.55123e-05	96475.7	647.595	479.416	6.28785e-08	2.67109e-09	1.97741e-09
HMCN2	0	6.03925e-05	0	0	815.299	0	0	3.36281e-09	0
TRO	0.000211983	1.64407e-05	0	18993.6	221.949	0	1.23792e-08	9.15458e-10	0
CCN5	0	7.06174e-06	0	0	95.3335	0	0	3.93216e-10	0
CDHR4	0	0	0	0	0	0	0	0	0
DSG2	0.00167066	3.9212e-05	4.47264e-05	149691	529.362	603.807	9.75617e-08	2.18342e-09	2.49048e-09
ITGA7	0.00138377	5.56363e-05	0	123986	751.091	0	8.08085e-08	3.09797e-09	0
SIGLEC11	0	4.83459e-06	0	0	65.267	0	0	2.69203e-10	0
DSC2	7.16891e-05	1.02913e-05	0	6423.35	138.932	0	4.18645e-09	5.73044e-10	0
NTNG1	0	7.41659e-05	3.54214e-05	0	1001.24	478.189	0	4.12975e-09	1.97235e-09
CLDN3	0.00245581	0.00158286	0.000525444	220041	21368.5	7093.49	1.43413e-07	8.81374e-08	2.92581e-08
CEACAM21	0	4.18558e-06	0	0	56.5054	0	0	2.33064e-10	0
GJC3	9.06219e-06	0	0	811.972	0	0	5.29207e-10	0	0
EFNB3	0.000138258	4.90025e-05	0	12387.9	661.534	0	8.0739e-09	2.72859e-09	0
CRB3	0.000273275	0.000174566	0.000213689	24485.5	2356.64	2884.8	1.59585e-08	9.72028e-09	1.18987e-08
CELSR2	0.00076774	0.000229072	0.000125657	68789.5	3092.47	1696.37	4.48339e-08	1.27553e-08	6.9969e-09
CLDN6	2.9937e-05	0	0	2682.35	0	0	1.74824e-09	0	0
LYPD3	0.000301661	0.00026471	0.000127648	27028.9	3573.59	1723.25	1.76162e-08	1.47398e-08	7.10776e-09
SIGLEC14	0	0	0	0	0	0	0	0	0
VSTM2L	0.00205267	2.48765e-05	0.000721233	183919	335.833	9736.64	1.1987e-07	1.38519e-09	4.01601e-08
ITGA11	0	3.62968e-05	0	0	490.007	0	0	2.0211e-09	0
ASTN2	0.000382769	0.000727002	0.00116568	34296.1	9814.53	15736.7	2.23527e-08	4.04813e-08	6.4908e-08
TENM2	0.000299606	3.66314e-05	0.00151835	26844.7	494.524	20497.7	1.74962e-08	2.03973e-09	8.45454e-08
IGSF22	3.43622e-05	7.09865e-05	0.000371504	3078.85	958.318	5015.3	2.00666e-09	3.95271e-09	2.06863e-08
PANX2	0.000983926	0.000310361	0	88159.8	4189.88	0	5.74586e-08	1.72817e-08	0
CNTN4	0.0030091	0.000120069	4.26867e-05	269616	1620.93	576.27	1.75723e-07	6.68572e-09	2.3769e-09
CXADR	0.00280518	0.00257918	0.00453759	251344	34818.9	61257.5	1.63815e-07	1.43615e-07	2.52665e-07
THBS4	0.00229685	0.000110207	0.00498502	205798	1487.79	67297.7	1.3413e-07	6.1366e-09	2.77579e-07
MARVELD3	0.00180822	0.00155604	0.000787529	162016	21006.5	10631.6	1.05595e-07	8.66442e-08	4.38517e-08
CDH1	0.00164776	0	0	147639	0	0	9.62245e-08	0	0
CDH19	0.00143672	1.7416e-06	2.66843e-05	128730	23.5116	360.239	8.39002e-08	9.69766e-11	1.48585e-09
TENM3	0.00107639	2.90522e-05	7.51572e-05	96444.2	392.205	1014.62	6.2858e-08	1.6177e-09	4.18495e-09
LAD1	0.000890192	0	0	79761.2	0	0	5.19847e-08	0	0
IGSF5	0.000867762	7.03097e-06	0.0003871	77751.4	94.9181	5225.85	5.06749e-08	3.91502e-10	2.15547e-08
PCDH8	0.000706004	2.93496e-05	2.42163e-05	63258	396.22	326.921	4.12287e-08	1.63426e-09	1.34843e-09
FRMPD4	0.00068701	3.25206e-05	0	61556.1	439.027	0	4.01195e-08	1.81083e-09	0
IGSF21	0.000611876	0.000144984	0.000178354	54824.1	1957.28	2407.78	3.57318e-08	8.07308e-09	9.93121e-09
CLSTN2	0.000588609	0.000124082	2.36691e-05	52739.4	1675.11	319.532	3.43731e-08	6.9092e-09	1.31795e-09
CNTNAP5	0.000535213	4.36316e-05	3.54214e-05	47955.1	589.026	478.189	3.1255e-08	2.42952e-09	1.97235e-09
ADGRB2	0.000455981	0.000204615	0.000242108	40855.9	2762.3	3268.46	2.6628e-08	1.13935e-08	1.34812e-08
CRB2	0.000401754	0.00980847	0.00620675	35997.2	132414	83791.1	2.34613e-08	5.46161e-07	3.45608e-07
GJB1	0.000382632	0	0	34283.8	0	0	2.23446e-08	0	0
SDK2	0.000342747	2.59759e-05	0	30710.1	350.675	0	2.00155e-08	1.44641e-09	0
CDHR3	0.000301924	2.445e-05	0	27052.4	330.076	0	1.76315e-08	1.36144e-09	0
HEPACAM	0.000283975	7.58278e-06	0	25444.1	102.368	0	1.65833e-08	4.22229e-10	0
CELSR3	0.000278414	0.000495575	0.00067054	24945.9	6690.26	9052.3	1.62586e-08	2.75949e-08	3.73374e-08
CLDN7	0.000239595	0.00275188	0.00250809	21467.7	37150.4	33859.2	1.39917e-08	1.53232e-07	1.39657e-07
OTOA	0.00020551	5.87055e-06	0	18413.7	79.2525	0	1.20012e-08	3.26887e-10	0
FRMPD3	0.000187114	5.0399e-06	0.000429396	16765.4	68.0386	5796.84	1.0927e-08	2.80634e-10	2.39099e-08
EFS	0.000186402	0.000611521	3.62294e-05	16701.6	8255.54	489.097	1.08853e-08	3.40511e-08	2.01735e-09
NCAN	0.000186344	1.05799e-05	2.00036e-05	16696.5	142.828	270.049	1.0882e-08	5.89115e-10	1.11385e-09
TENM1	0.000178803	6.3324e-06	0	16020.7	85.4874	0	1.04416e-08	3.52604e-10	0
LYPD6	0.000171304	0.000520303	0	15348.9	7024.09	0	1.00037e-08	2.89718e-08	0
FAT1	0.000169711	1.19814e-05	0	15206.1	161.749	0	9.91066e-09	6.67157e-10	0
GJD2	0.000148094	0.00221658	0.0117533	13269.2	29923.8	158670	8.64827e-09	1.23425e-07	6.54454e-07
CLDN9	0.000146147	0.000168381	0.000113377	13094.8	2273.14	1530.6	8.53458e-09	9.37589e-09	6.31315e-09
THBS2	7.85648e-05	0	0	7039.41	0	0	4.58797e-09	0	0
IGSF10	6.34694e-05	1.68743e-05	0.000394948	5686.85	227.803	5331.79	3.70643e-09	9.39603e-10	2.19917e-08
CHL1	5.76215e-05	4.38604e-05	0	5162.89	592.116	0	3.36494e-09	2.44226e-09	0
CLDN2	5.70337e-05	0	0	5110.22	0	0	3.33061e-09	0	0
SRPX2	5.55391e-05	0	0	4976.3	0	0	3.24333e-09	0	0
PPFIA4	5.40455e-05	3.21035e-05	7.93556e-05	4842.47	433.397	1071.3	3.15611e-09	1.7876e-09	4.41872e-09
GJB3	5.2894e-05	0	0	4739.3	0	0	3.08886e-09	0	0
SIGLEC7	4.41675e-05	0	0	3957.4	0	0	2.57926e-09	0	0
MADCAM1	4.12603e-05	0.00103069	0.00102329	3696.92	13914.3	13814.4	2.40949e-09	5.73913e-08	5.69792e-08
PROM2	3.66319e-05	4.21797e-05	5.97922e-05	3282.22	569.426	807.194	2.1392e-09	2.34868e-09	3.32938e-09
TENM4	2.9852e-05	4.93842e-06	0	2674.74	66.6687	0	1.74327e-09	2.74984e-10	0
ADGRL3	2.9852e-05	3.0849e-05	4.81961e-05	2674.74	416.462	650.647	1.74327e-09	1.71775e-09	2.68368e-09
OLFM4	2.94347e-05	0	0	2637.35	0	0	1.7189e-09	0	0
AMIGO3	2.64433e-05	0	0	2369.32	0	0	1.54421e-09	0	0
CLDN4	2.46073e-05	3.42563e-06	0	2204.82	46.246	0	1.437e-09	1.90748e-10	0
LYPD6B	2.13051e-05	2.65833e-06	2.99652e-05	1908.94	35.8874	404.53	1.24416e-09	1.48022e-10	1.66854e-09
CNTN6	1.85878e-05	0	0	1665.47	0	0	1.08548e-09	0	0
CDH16	1.63503e-05	0	0	1464.98	0	0	9.54809e-10	0	0
MAG	1.48412e-05	0	0	1329.77	0	0	8.66683e-10	0	0
LYPD1	1.33149e-05	4.32584e-06	3.49486e-05	1193.02	58.3988	471.806	7.77554e-10	2.40874e-10	1.94603e-09
DSG3	1.2352e-05	3.64189e-05	0.000121459	1106.73	491.655	1639.7	7.2132e-10	2.0279e-09	6.76317e-09
L1CAM	0	0.000847604	0.000679304	0	11442.7	9170.6	0	4.71968e-08	3.78254e-08
FRMPD2	0	0.00562897	0.0169539	0	75991.1	228877	0	3.13435e-07	9.44034e-07
ITGA4	0	0.000469467	9.05955e-05	0	6337.8	1223.04	0	2.61411e-08	5.04459e-09
CDH7	0	2.74653e-05	0	0	370.781	0	0	1.52934e-09	0
ADGRB3	0	2.14973e-05	0	0	290.214	0	0	1.19703e-09	0
FAT3	0	6.17342e-05	0	0	833.411	0	0	3.43752e-09	0
DSCAM	0	0	0	0	0	0	0	0	0
CNTNAP4	0	2.29724e-05	0	0	310.127	0	0	1.27916e-09	0
CLRN1	0	0.000149467	4.39553e-05	0	2017.8	593.397	0	8.3227e-09	2.44754e-09
CNTN2	0	0.000132258	3.74768e-05	0	1785.48	505.936	0	7.36446e-09	2.0868e-09
CDH18	0	2.9239e-05	4.52065e-05	0	394.726	610.287	0	1.6281e-09	2.51721e-09
SSPO	0	3.23805e-05	0.000165971	0	437.137	2240.61	0	1.80303e-09	9.24169e-09
CDH6	0	3.40361e-05	0	0	459.487	0	0	1.89522e-09	0
PECAM1	0	2.42192e-06	0	0	32.6959	0	0	1.34858e-10	0
ADGRA1	0	0	0	0	0	0	0	0	0
CDH8	0	1.24225e-05	0	0	167.703	0	0	6.91714e-10	0
FLRT1	0	3.17851e-06	0	0	42.9099	0	0	1.76988e-10	0
CNTN5	0	0	0	0	0	0	0	0	0
CDH10	0	5.09685e-06	0	0	68.8075	0	0	2.83806e-10	0
PMP2	0	2.56366e-05	0	0	346.094	0	0	1.42751e-09	0
CDH22	0	2.89651e-05	0.000259305	0	391.029	3500.62	0	1.61285e-09	1.44388e-08
CLDN18	0	5.43044e-06	0	0	73.311	0	0	3.02381e-10	0
CEACAM8	0	0	0	0	0	0	0	0	0
IGSF1	0	0	0	0	0	0	0	0	0
FAT2	0	0	0	0	0	0	0	0	0
ADGRG4	0	0	0	0	0	0	0	0	0
DSC1	0	0	0	0	0	0	0	0	0
ITGAL	0	2.94913e-05	3.34003e-05	0	398.133	450.904	0	1.64215e-09	1.85981e-09
ADGRE2	0	3.73799e-05	0.000158764	0	504.629	2143.31	0	2.08141e-09	8.84038e-09
SIGLEC10	0	5.50026e-05	0.000112585	0	742.535	1519.89	0	3.06268e-09	6.269e-09
CDH4	0	7.79232e-05	0	0	1051.96	0	0	4.33897e-09	0
DCHS2	0	1.13694e-06	0	0	15.3486	0	0	6.33075e-11	0
ITGB1BP2	0	7.26231e-05	6.9106e-05	0	980.411	932.931	0	4.04384e-09	3.848e-09
CDH9	0	2.63642e-06	0	0	35.5917	0	0	1.46803e-10	0
LY6H	0	1.95089e-05	5.33907e-05	0	263.37	720.775	0	1.08631e-09	2.97293e-09
SIGLEC1	0	3.59873e-06	0	0	48.5829	0	0	2.00387e-10	0
CLDN1	0	0	0	0	0	0	0	0	0
ADGRD1	0	4.41632e-05	0	0	596.203	0	0	2.45912e-09	0
ADGRD2	0	6.72377e-06	0.000116927	0	90.7709	1578.52	0	3.74397e-10	6.5108e-09
ADGRE1	0	0	0	0	0	0	0	0	0
ADGRE3	0	0	0	0	0	0	0	0	0
ADGRF1	0	2.59642e-06	0	0	35.0517	0	0	1.44575e-10	0
ADGRF2	0	0	0	0	0	0	0	0	0
ADGRF3	0	5.90491e-05	0	0	797.163	0	0	3.288e-09	0
ADGRF4	0	0	0	0	0	0	0	0	0
ADGRG5	0	0	0	0	0	0	0	0	0
ADGRG7	0	0	0	0	0	0	0	0	0
ANTXRL	0	0	0	0	0	0	0	0	0
CCN4	0	0	0	0	0	0	0	0	0
CCN6	0	0	0	0	0	0	0	0	0
CDCP1	0	0	0	0	0	0	0	0	0
CDCP2	0	0	0	0	0	0	0	0	0
CDH17	0	0	0	0	0	0	0	0	0
CDHR2	0	0	0	0	0	0	0	0	0
CDSN	0	0	0	0	0	0	0	0	0
CEACAM18	0	0	0	0	0	0	0	0	0
CEACAM20	0	0	0	0	0	0	0	0	0
CEACAM3	0	0	0	0	0	0	0	0	0
CEACAM4	0	0	0	0	0	0	0	0	0
CEACAM5	0	1.4868e-05	4.78999e-05	0	200.719	646.648	0	8.27891e-10	2.66719e-09
CEACAM6	0	0	0	0	0	0	0	0	0
CEACAM7	0	0	0	0	0	0	0	0	0
CHAD	0	0	0	0	0	0	0	0	0
CIB3	0	0	0	0	0	0	0	0	0
CIB4	0	0	0	0	0	0	0	0	0
CLDN11CL	0	0	0	0	0	0	0	0	0
CLDN14	0	0	0	0	0	0	0	0	0
CLDN16	0	5.61742e-06	3.83749e-05	0	75.8352	518.061	0	3.12792e-10	2.13681e-09
CLDN17	0	0	0	0	0	0	0	0	0
CLDN20	0	0	0	0	0	0	0	0	0
CLDN22	0	0	0	0	0	0	0	0	0
CLDN24	0	0	0	0	0	0	0	0	0
CLDN25	0	0	0	0	0	0	0	0	0
CLDN34	0	3.04626e-05	2.83682e-05	0	411.245	382.971	0	1.69623e-09	1.57962e-09
CLDN8	0	0	0	0	0	0	0	0	0
CLRN2	0	0	0	0	0	0	0	0	0
CLRN3	0	0	0	0	0	0	0	0	0
CNTNAP3C	0	0	0	0	0	0	0	0	0
DPT	0	0	0	0	0	0	0	0	0
DSC3	0	0	0	0	0	0	0	0	0
DSG1	0	0	0	0	0	0	0	0	0
DSG4	0	0	0	0	0	0	0	0	0
EPCAM	0	1.75822e-05	2.74091e-05	0	237.36	370.023	0	9.79024e-10	1.52621e-09
FERMT1	0	0	0	0	0	0	0	0	0
GJA10	0	0	0	0	0	0	0	0	0
GJA3	0	0	0	0	0	0	0	0	0
GJA8	0	0	0	0	0	0	0	0	0
GJA9	0	0	0	0	0	0	0	0	0
GJB4	0	0	0	0	0	0	0	0	0
GJB5	0	0	0	0	0	0	0	0	0
GJB6	0	0	0	0	0	0	0	0	0
GJD3	0	0	0	0	0	0	0	0	0
IGSF23	0	0	0	0	0	0	0	0	0
IGSF6	0	3.8971e-05	1.76751e-05	0	526.108	238.614	0	2.17e-09	9.84197e-10
ITGAD	0	0	0	0	0	0	0	0	0
JAML	0	0	0	0	0	0	0	0	0
LIM2	0	0	0	0	0	0	0	0	0
LY6D	0	0	0	0	0	0	0	0	0
LY6G6D	0	0	0	0	0	0	0	0	0
LYPD2	0	0	0	0	0	0	0	0	0
LYPD4	0	0	0	0	0	0	0	0	0
LYPD8	0	0	0	0	0	0	0	0	0
MIP	0	2.40218e-05	0	0	324.294	0	0	1.33759e-09	0
MOG	0	0	0	0	0	0	0	0	0
MSLN	0	0	5.54219e-05	0	0	748.196	0	0	3.08603e-09
MYZAP	0	0	0	0	0	0	0	0	0
NPHS2	0	0	0	0	0	0	0	0	0
PANX3	0	0	0	0	0	0	0	0	0
PCDH20	0	0	0	0	0	0	0	0	0
PCDHA@	0	1.09749e-05	0	0	148.161	0	0	6.11108e-10	0
PCDHB@	0	0	0	0	0	0	0	0	0
PCDHG@	0	0	0	0	0	0	0	0	0
PKP3	0	4.03192e-06	0	0	54.4309	0	0	2.24508e-10	0
PVRIG	0	0	0	0	0	0	0	0	0
SIGLEC12	0	1.28709e-05	0	0	173.757	0	0	7.16684e-10	0
SIGLEC15	0	5.85172e-06	0	0	78.9983	0	0	3.25839e-10	0
SIGLEC16	0	0	0	0	0	0	0	0	0
SIGLEC5	0	0	0	0	0	0	0	0	0
SIGLEC6	0	0	0	0	0	0	0	0	0
SIGLEC8	0	0	0	0	0	0	0	0	0
SIGLEC9	0	0	0	0	0	0	0	0	0
SIGLECL1	0	0	0	0	0	0	0	0	0
SIRPB1	0	8.16948e-07	0	0	11.0288	0	0	4.54897e-11	0
SIRPG	0	0	6.98779e-05	0	0	943.351	0	0	3.89098e-09
SPAM1	0	0	0	0	0	0	0	0	0
TINAG	0	0	0	0	0	0	0	0	0
TMIGD1	0	0	0	0	0	0	0	0	0
TMIGD2	0	0	0	0	0	0	0	0	0
TROAP	0	8.61807e-05	2.63935e-05	0	1163.44	356.313	0	4.79876e-09	1.46966e-09
UMOD	0	0	0	0	0	0	0	0	0
ZAN	0	0	0	0	0	0	0	0	0
FSTL5	0.000123037	0.0119686	0.0577974	11024.1	161577	780265	7.185e-09	6.66444e-07	3.21831e-06
CHGB	8.23911e-05	0.0061548	0.0027753	7382.24	83089.8	37466.5	4.81141e-09	3.42715e-07	1.54536e-07
SCG3	0.000123037	0.0102955	0.0182137	11024.1	138989	245885	7.185e-09	5.73277e-07	1.01418e-06
IL6ST	0.00827931	0.0070443	0.00745403	741826	95098	100629	4.83488e-07	3.92244e-07	4.15059e-07
VEGFA	0.0404555	0.00119539	0.00127981	3.62481e+06	16137.8	17277.4	2.36249e-06	6.65626e-08	7.12629e-08
SCG5	0.0162795	6.83446e-05	3.32056e-05	1.45864e+06	922.652	448.276	9.50675e-07	3.8056e-09	1.84898e-09
MIA3	0.00281695	0.00495737	0.00401828	252399	66924.5	54246.8	1.64502e-07	2.76039e-07	2.23748e-07
SCG2	1.12154e-05	8.03276e-05	0.000109681	1004.9	1084.42	1480.7	6.54948e-10	4.47284e-09	6.10734e-09
FGF12	0.00186378	0.000228789	0.0093334	166995	3088.66	126001	1.0884e-07	1.27396e-08	5.19707e-07
TRH	0	0.00010206	3.96146e-05	0	1377.81	534.797	0	5.68298e-09	2.20584e-09
CRIM1	0.010338	0.00942083	9.19432e-05	926284	127181	1241.23	6.0371e-07	5.24576e-07	5.11963e-09
IGF2BP2	0.000205062	0.0127605	0.000410819	18373.6	172267	5546.06	1.19751e-08	7.10539e-07	2.28755e-08
JAG1	0.00283907	0.00320321	0.00371001	254381	43243.4	50085.1	1.65794e-07	1.78363e-07	2.06583e-07
SEMA4B	0.00103102	0.00366152	0.00196648	92379.1	49430.6	26547.5	6.02085e-08	2.03883e-07	1.09499e-07
PTN	0.0104748	0.000380972	0.000369371	938545	5143.12	4986.51	6.11701e-07	2.12135e-08	2.05675e-08
FGF9	8.95559e-05	0.000100803	3.32056e-05	8024.21	1360.84	448.276	5.22982e-09	5.61296e-09	1.84898e-09
IGFBP5	0.0271063	0.000189272	4.0265e-05	2.42872e+06	2555.17	543.577	1.58293e-06	1.05391e-08	2.24206e-09
VEGFB	0.0110671	0.00240472	0.00426928	991616	32463.8	57635.3	6.46291e-07	1.33901e-07	2.37724e-07
SEMA3A	1.40452e-05	0.00690034	0.00239122	1258.45	93154.6	32281.5	8.20203e-10	3.84229e-07	1.3315e-07
CXCL14	0.019374	0.000176032	0.000146272	1.73591e+06	2376.44	1974.68	1.13139e-06	9.80194e-09	8.14482e-09
AGT	5.88387e-05	0.00859301	0.00530206	5271.94	116006	71577.8	3.43601e-09	4.78481e-07	2.95232e-07
EGFLAM	0.000110682	0.00299121	0.00917557	9917.11	40381.3	123870	6.46353e-09	1.66558e-07	5.10919e-07
HDGF	0.00387067	0.00391686	0.0039708	346812	52877.6	53605.8	2.26036e-07	2.18101e-07	2.21104e-07
SFRP5	0.118655	0	6.86622e-05	1.06315e+07	0	926.94	6.92913e-06	0	3.82329e-09
IGFBP7	0.103097	5.70257e-05	0.0118383	9.23753e+06	769.847	159817	6.02061e-06	3.17534e-09	6.59185e-07
SFRP1	0.0386836	0	0	3.46605e+06	0	0	2.25901e-06	0	0
VASN	0.0384723	1.36669e-06	0	3.44712e+06	18.4503	0	2.24667e-06	7.61007e-11	0
CCN1	0.0353463	6.06417e-05	8.57111e-05	3.16703e+06	818.663	1157.1	2.06413e-06	3.37669e-09	4.77262e-09
BMP4	0.0330444	0.000906067	5.79766e-05	2.96078e+06	12231.9	782.684	1.9297e-06	5.04521e-08	3.22829e-09
BMP7	0.019672	0.000104124	0.00157083	1.76261e+06	1405.68	21206.3	1.14879e-06	5.79791e-09	8.74681e-08
BMP2	0.0180129	0	2.35254e-05	1.61396e+06	0	317.592	1.05191e-06	0	1.30995e-09
NOG	0.0138997	0	0	1.24541e+06	0	0	8.11701e-07	0	0
GDF11	0.0131654	0.00391573	0.0102189	1.17962e+06	52862.3	137955	7.68826e-07	2.18038e-07	5.69014e-07
CALCB	0.013163	0	0	1.17941e+06	0	0	7.68683e-07	0	0
ECRG4	0.0121262	0	0	1.08651e+06	0	0	7.08136e-07	0	0
SEMA4A	0.00857183	1.82495e-05	0	768036	246.368	0	5.00571e-07	1.01618e-09	0
SOSTDC1	0.00830189	2.68454e-05	3.17787e-05	743850	362.413	429.013	4.84808e-07	1.49482e-09	1.76952e-09
NENF	0.00822735	0.0066047	0.010219	737171	89163.5	137957	4.80455e-07	3.67767e-07	5.6902e-07
SEMA3C	0.00695385	9.76298e-06	0.00186128	623065	131.8	25127.3	4.06086e-07	5.43628e-10	1.03641e-07
GAS6	0.00588659	0.000353525	0.000511254	527439	4772.59	6901.92	3.43761e-07	1.96852e-08	2.84679e-08
PDGFA	0.0058376	1.70748e-05	0.00105628	523049	230.51	14259.8	3.409e-07	9.50771e-10	5.88164e-08
NPPC	0.00474593	0.00103515	0.0133687	425236	13974.5	180478	2.77149e-07	5.76397e-08	7.44404e-07
FGF2	0.00455694	0.000241194	3.5177e-05	408302	3256.12	474.89	2.66113e-07	1.34303e-08	1.95875e-09
MYDGF	0.00445833	0.00826318	0.00711424	399467	111553	96042.2	2.60354e-07	4.60115e-07	3.96139e-07
METRNL	0.00428897	0.000475379	0	384292	6417.61	0	2.50464e-07	2.64703e-08	0
IL33	0.00406904	7.37501e-06	0	364586	99.5626	0	2.37621e-07	4.10659e-10	0
TWSG1	0.00337159	0.000819871	0.000749497	302094	11068.3	10118.2	1.96891e-07	4.56525e-08	4.17339e-08
IGFBP6	0.00330731	0.000168207	4.45209e-05	296335	2270.8	601.032	1.93138e-07	9.36621e-09	2.47904e-09
IGFBP4	0.00169524	9.24404e-06	0	151893	124.794	0	9.89971e-08	5.14732e-10	0
STC1	0.00094276	2.51168e-05	0	84471.3	339.076	0	5.50546e-08	1.39857e-09	0
CCL2	0.00151656	5.55787e-05	0.000120946	135883	750.312	1632.77	8.85627e-08	3.09476e-09	6.73456e-09
ENG	7.19716e-05	4.72309e-05	0	6448.65	637.617	0	4.20294e-09	2.62994e-09	0
CXCL2	0.000442809	0	0	39675.7	0	0	2.58588e-08	0	0
HBEGF	0.00232388	2.17643e-05	0	208219	293.818	0	1.35708e-07	1.21189e-09	0
CXCL8	0.00140152	0	0	125576	0	0	8.18448e-08	0	0
EGFL7	0.000211563	4.41637e-06	7.73108e-05	18956	59.621	1043.7	1.23547e-08	2.45915e-10	4.30486e-09
IGFBP3	3.66319e-05	8.24445e-06	2.09035e-05	3282.22	111.3	282.198	2.1392e-09	4.59072e-10	1.16396e-09
CXCL3	0.000460005	3.34011e-06	0	41216.5	45.0914	0	2.6863e-08	1.85986e-10	0
SEMA6B	2.69091e-05	0.000187857	0.000145443	2411.06	2536.07	1963.49	1.57142e-09	1.04604e-08	8.09866e-09
TFF3	0	1.15623e-06	0	0	15.6091	0	0	6.43818e-11	0
VEGFC	0.000431405	0	0	38653.9	0	0	2.51929e-08	0	0
CCL23	0	0	0	0	0	0	0	0	0
TGFB1	0.000104034	5.15323e-06	0	9321.41	69.5686	0	6.07528e-09	2.86945e-10	0
MDK	0.00209099	5.77794e-05	0.000133989	187353	780.022	1808.86	1.22108e-07	3.21731e-09	7.46087e-09
CX3CL1	0.000128699	2.56558e-05	2.21409e-05	11531.5	346.353	298.902	7.51569e-09	1.42858e-09	1.23286e-09
IL32	0.000176844	0	0	15845.2	0	0	1.03272e-08	0	0
HDGFL3	0.00200208	0	0	179386	0	0	1.16916e-07	0	0
CKLF	0.00030153	0.00245755	0.00216909	27017.1	33176.9	29282.7	1.76085e-08	1.36842e-07	1.2078e-07
CXCL1	0	0	0	0	0	0	0	0	0
TNFAIP2	0.000274177	0	0	24566.2	0	0	1.60112e-08	0	0
FSTL1	0.00131885	6.21074e-05	6.86209e-05	118169	838.45	926.382	7.7017e-08	3.4583e-09	3.82099e-09
CCL14	0	0	0	0	0	0	0	0	0
CXCL12	0.000148957	4.63066e-05	0.000140841	13346.5	625.139	1901.36	8.69867e-09	2.57847e-09	7.84241e-09
IGFBP2	5.55391e-05	1.74993e-05	0	4976.3	236.24	0	3.24333e-09	9.74403e-10	0
EDN1	0.000118133	9.78167e-06	3.04455e-05	10584.7	132.053	411.014	6.89866e-09	5.44669e-10	1.69528e-09
TGFB2	0.00306067	6.4677e-05	0	274236	873.139	0	1.78735e-07	3.60138e-09	0
SEMA6A	0	9.29684e-05	0	0	1255.07	0	0	5.17672e-09	0
PROS1	5.58726e-05	0.00169125	0.00146605	5006.19	22831.8	19791.7	3.26281e-09	9.4173e-08	8.16334e-08
LRG1	0	2.37082e-05	7.56607e-05	0	320.061	1021.42	0	1.32013e-09	4.21298e-09
RSPO3	0	2.65162e-06	0	0	35.7969	0	0	1.47649e-10	0
GDF15	0.00124042	1.87854e-06	0	111141	25.3603	0	7.24369e-08	1.04602e-10	0
CSF1	0.00113013	1.39491e-05	9.39334e-05	101260	188.313	1268.1	6.59964e-08	7.76723e-10	5.23045e-09
KITLG	0.000748093	2.5741e-05	0	67029.1	347.503	0	4.36865e-08	1.43332e-09	0
SEMA3E	0	4.47248e-05	0	0	603.785	0	0	2.49039e-09	0
HDGFL2	0.00178339	0	0	159792	0	0	1.04145e-07	0	0
SEMA3F	0.000235183	0.000591712	0.000833252	21072.4	7988.12	11248.9	1.3734e-08	3.29481e-08	4.63976e-08
SEMA3G	9.59667e-05	0	0	8598.61	0	0	5.60419e-09	0	0
WNT2B	0.000344273	0.00272252	0.0018129	30846.9	36754.1	24474.1	2.01046e-08	1.51597e-07	1.00947e-07
TGFB1I1	0.000819382	3.60496e-05	5.82154e-05	73416.6	486.67	785.909	4.78496e-08	2.00733e-09	3.24159e-09
SVBP	0.000908882	0.00569364	0.00723525	81435.8	76864.2	97675.9	5.30762e-08	3.17037e-07	4.02877e-07
SEMA4C	0.00215344	0.00581343	0.00193679	192948	78481.3	26146.6	1.25755e-07	3.23707e-07	1.07845e-07
IL15	0	4.8021e-05	0	0	648.283	0	0	2.67393e-09	0
HGF	5.97039e-05	1.86195e-05	0	5349.47	251.363	0	3.48654e-09	1.03678e-09	0
ANGPT2	0.000100637	0.00028696	0.000503173	9017.04	3873.95	6792.83	5.8769e-09	1.59786e-08	2.80179e-08
NBL1	0.000644942	0.00231088	0.000207707	57786.8	31196.9	2804.05	3.76628e-08	1.28676e-07	1.15657e-08
PGF	0.000330518	0.00163234	0.00151451	29614.4	22036.5	20445.8	1.93013e-08	9.08927e-08	8.43315e-08
NMB	0.00123449	0.00172239	0.000490036	110610	23252.3	6615.49	7.20908e-08	9.59072e-08	2.72865e-08
TSLP	0	0	0	0	0	0	0	0	0
JAG2	0.0002828	0.00013863	0.0003187	25338.9	1871.5	4302.44	1.65147e-08	7.71926e-09	1.7746e-08
CCL26	1.78654e-05	0.00061714	0.00033522	1600.74	8331.38	4525.47	1.04329e-09	3.43639e-08	1.86659e-08
BMP6	0.000709124	0	0	63537.5	0	0	4.14109e-08	0	0
CLCF1	0.000337382	1.03173e-05	0	30229.4	139.284	0	1.97021e-08	5.74494e-10	0
PTHLH	0	0	0	0	0	0	0	0	0
BMP1	0.000148546	4.15017e-06	0	13309.7	56.0273	0	8.67466e-09	2.31092e-10	0
PDGFC	0.00238991	0	0	214136	0	0	1.39564e-07	0	0
INHBA	5.10926e-05	2.07397e-05	0	4577.89	279.986	0	2.98366e-09	1.15484e-09	0
IL34	7.00679e-05	2.15406e-06	3.70539e-05	6278.09	29.0798	500.228	4.09177e-09	1.19943e-10	2.06326e-09
OSGIN2	0.00243564	0.000436188	0.000327273	218234	5888.54	4418.18	1.42235e-07	2.42881e-08	1.82234e-08
STC2	3.98837e-05	0.000131153	4.37765e-05	3573.58	1770.57	590.983	2.3291e-09	7.30295e-09	2.43759e-09
NDNF	2.23423e-05	0.00222046	0.00271772	2001.87	29976.2	36689.3	1.30473e-09	1.23641e-07	1.5133e-07
CCL19	4.27927e-05	0	0	3834.22	0	0	2.49897e-09	0	0
CCL5	0.000157765	4.67563e-05	3.74768e-05	14135.8	631.21	505.936	9.21305e-09	2.60351e-09	2.0868e-09
IL18BP	4.55554e-05	9.21552e-05	9.11244e-05	4081.76	1244.1	1230.18	2.66031e-09	5.13144e-09	5.07404e-09
SECTM1	0	0	0	0	0	0	0	0	0
IL6	0.000723065	0	0	64786.6	0	0	4.2225e-08	0	0
SEMA3D	0	0.00116742	7.40422e-05	0	15760.2	999.57	0	6.50052e-08	4.12286e-09
CALCA	0	0	0	0	0	0	0	0	0
GDF3	0	0	0	0	0	0	0	0	0
CXCL16	0.00223098	0.000276221	0.000273237	199896	3728.98	3688.7	1.30283e-07	1.53807e-08	1.52145e-08
CCL20	0.000392036	0	0	35126.4	0	0	2.28938e-08	0	0
PDGFB	0	2.51995e-06	0	0	34.0193	0	0	1.40317e-10	0
SOGA1	0.00119372	8.75284e-05	0.000619946	106957	1181.63	8369.28	6.97099e-08	4.87381e-09	3.45202e-08
TDGF1	0	0	0	0	0	0	0	0	0
FGF18	0.00200763	4.10846e-06	0	179883	55.4642	0	1.1724e-07	2.28769e-10	0
WNT2	0	0	0	0	0	0	0	0	0
CSF3	6.49998e-05	0	0	5823.99	0	0	3.79581e-09	0	0
TGFB3	4.06821e-05	9.84118e-05	8.36042e-05	3645.11	1328.56	1128.66	2.37572e-09	5.47982e-09	4.6553e-09
IGF2	0.00100015	2.14777e-06	0	89613.9	28.9949	0	5.84063e-08	1.19593e-10	0
INHBB	7.3822e-05	3.59005e-05	0.00195249	6614.45	484.657	26358.6	4.311e-09	1.99903e-09	1.0872e-07
PDGFD	0.00074334	0	0	66603.3	0	0	4.3409e-08	0	0
FSTL3	7.90811e-05	3.02548e-05	6.19624e-05	7085.66	408.44	836.492	4.61811e-09	1.68467e-09	3.45022e-09
CXCL9	2.45153e-05	0	0	2196.58	0	0	1.43163e-09	0	0
FLT3LG	0	0.000147036	0.000585857	0	1984.99	7909.07	0	8.18737e-09	3.2622e-08
CCL8	0	0	0	0	0	0	0	0	0
VIP	0	0	0	0	0	0	0	0	0
BMP5	7.84001e-05	0	0	7024.65	0	0	4.57835e-09	0	0
GNRH1	9.32329e-05	0.000373024	0.00032832	8353.67	5035.82	4432.32	5.44454e-09	2.07709e-08	1.82817e-08
WNT11	0.000303187	7.09836e-06	0	27165.6	95.8278	0	1.77053e-08	3.95255e-10	0
IL7	0	1.38222e-05	0	0	186.6	0	0	7.69656e-10	0
DMKN	0.00228712	4.55779e-05	0	204926	615.301	0	1.33562e-07	2.53789e-09	0
CCN3	0	0	0	0	0	0	0	0	0
CCK	1.54567e-05	0.000330574	0.000127583	1384.92	4462.75	1722.37	9.02626e-10	1.84072e-08	7.10416e-09
SEMA4D	0.000818148	0.000240998	0.000173251	73306	3253.47	2338.88	4.77776e-08	1.34194e-08	9.64704e-09
WNT9B	0	0	0	0	0	0	0	0	0
CXCL5	0	0	0	0	0	0	0	0	0
EGFL8	8.97626e-06	6.14096e-05	8.25895e-05	804.273	829.03	1114.96	5.24189e-10	3.41944e-09	4.59879e-09
TGFA	0.00233875	6.62811e-06	0	209552	89.4794	0	1.36577e-07	3.6907e-10	0
TOR2A	0.00013215	0.00296417	0.00267207	11840.6	40016.2	36072.9	7.71718e-09	1.65052e-07	1.48787e-07
TAFA5	2.9852e-05	3.58563e-05	0	2674.74	484.06	0	1.74327e-09	1.99657e-09	0
PSPN	0.000247576	0.000172641	0.000152363	22182.8	2330.65	2056.9	1.44578e-08	9.61308e-09	8.48397e-09
SEMA6C	0.000548465	0.000278092	0.000545843	49142.5	3754.25	7368.87	3.20289e-08	1.54849e-08	3.03939e-08
SEMA4F	0.0001179	0.000696278	0.000364704	10563.9	9399.75	4923.5	6.88505e-09	3.87705e-08	2.03076e-08
GDF9	0.000884521	9.7425e-05	0.000163231	79253.1	1315.24	2203.61	5.16536e-08	5.42487e-09	9.0891e-09
SPX	0.000999804	4.25755e-05	0	89582.5	574.77	0	5.83858e-08	2.37071e-09	0
LTA	0.000143604	8.95873e-06	0	12867	120.943	0	8.3861e-09	4.98845e-10	0
TNFAIP6	0.000228173	0	0	20444.3	0	0	1.33246e-08	0	0
UCN	0.000286626	0.000598211	0.000550812	25681.7	8075.84	7435.97	1.67382e-08	3.33099e-08	3.06706e-08
BMPER	4.07782e-05	1.78372e-05	0.00110751	3653.73	240.803	14951.3	2.38133e-09	9.93223e-10	6.16687e-08
CCL28	7.91128e-05	0	0	7088.51	0	0	4.61997e-09	0	0
SEMA6D	0.00155017	2.18219e-05	0.0176841	138896	294.595	238735	9.05258e-08	1.2151e-09	9.84696e-07
ANGPT1	9.25361e-05	3.02435e-06	0	8291.23	40.8288	0	5.40385e-09	1.68404e-10	0
ALKAL2	0.000303749	6.04533e-06	0	27215.9	81.6119	0	1.77381e-08	3.36619e-10	0
MIA2	8.93618e-06	0.00170721	0.0018836	800.681	23047.3	25428.6	5.21848e-10	9.50618e-08	1.04884e-07
FGFBP3	0.0010403	0.0044306	0.00469612	93211	59813.2	63397.6	6.07507e-08	2.46707e-07	2.61492e-07
CTF1	0.00089705	1.61178e-05	4.81738e-05	80375.7	217.591	650.346	5.23853e-08	8.97482e-10	2.68244e-09
MIA	1.45935e-05	0	0	1307.58	0	0	8.52222e-10	0	0
ANGPTL1	0	2.89708e-05	0	0	391.106	0	0	1.61317e-09	0
GHRL	0.000109919	0.0004692	0.000257592	9848.77	6334.2	3477.5	6.41898e-09	2.61263e-08	1.43434e-08
IL12A	0	1.31609e-06	0	0	17.7672	0	0	7.32832e-11	0
MST1	0.000872754	0.000434445	0.00104346	78198.7	5865	14086.7	5.09664e-08	2.4191e-08	5.81026e-08
CRABP2	0.000367973	5.32766e-05	0.000299854	32970.4	719.234	4048.03	2.14886e-08	2.96658e-09	1.66966e-08
SEMA4G	0.000267319	1.99911e-05	9.97748e-05	23951.8	269.879	1346.96	1.56107e-08	1.11315e-09	5.55572e-09
SEMA5B	2.9852e-05	5.08167e-06	0	2674.74	68.6025	0	1.74327e-09	2.8296e-10	0
CCL4	0	0	0	0	0	0	0	0	0
GDF5	0	0	0	0	0	0	0	0	0
EBI3	0	0	0	0	0	0	0	0	0
FGF22	0.00028487	0.000255774	0.000282291	25524.4	3452.95	3810.93	1.66356e-08	1.42422e-08	1.57187e-08
WNT4	0	8.976e-06	0	0	121.176	0	0	4.99807e-10	0
EDN2	1.14037e-05	0	0	1021.77	0	0	6.65942e-10	0	0
FGF1	2.9852e-05	5.14708e-05	3.17787e-05	2674.74	694.856	429.013	1.74327e-09	2.86603e-09	1.76952e-09
AREG	2.12734e-05	3.11639e-05	0	1906.09	420.712	0	1.24231e-09	1.73528e-09	0
SOST	0.000132143	0	0	11840	0	0	7.7168e-09	0	0
WNT5B	0.000245074	8.69737e-06	0	21958.7	117.414	0	1.43117e-08	4.84292e-10	0
SFRP4	0.000798543	2.37977e-06	3.32056e-05	71549.4	32.1269	448.276	4.66327e-08	1.32512e-10	1.84898e-09
NRG2	0.00037118	9.0209e-05	0.000288819	33257.7	1217.82	3899.05	2.16759e-08	5.02307e-09	1.60822e-08
TNF	5.85516e-05	0	0	5246.23	0	0	3.41925e-09	0	0
CCL16	0	0	0	0	0	0	0	0	0
IL23A	0.00013528	0.000148344	9.80062e-05	12121.1	2002.64	1323.08	7.89999e-09	8.26016e-09	5.45724e-09
WNT7A	0	0	0	0	0	0	0	0	0
SFRP2	0	2.34363e-05	0	0	316.39	0	0	1.30499e-09	0
OGN	0.00204781	0	0	183484	0	0	1.19587e-07	0	0
INHBE	0	1.14522e-05	2.35626e-05	0	154.604	318.095	0	6.37685e-10	1.31202e-09
INSL3	1.78654e-05	1.12684e-05	0	1600.74	152.123	0	1.04329e-09	6.27452e-10	0
GDF7	0	0	0	0	0	0	0	0	0
CXCL11	0	0	0	0	0	0	0	0	0
IL1B	0	0	0	0	0	0	0	0	0
EDA	0.000130601	1.0444e-05	0	11701.8	140.994	0	7.62671e-09	5.81547e-10	0
CCL3	3.33378e-05	0	0	2987.06	0	0	1.94683e-09	0	0
TGFBI	1.38848e-05	1.22876e-05	0	1244.08	165.883	0	8.10832e-10	6.84205e-10	0
NRG1	2.82489e-05	0.000131466	0.00273566	2531.1	1774.79	36931.5	1.64966e-09	7.32038e-09	1.52329e-07
WNT9A	9.17911e-05	0	0	8224.49	0	0	5.36035e-09	0	0
LHB	3.16894e-05	3.10703e-05	0	2839.37	419.449	0	1.85057e-09	1.73007e-09	0
IL17D	0.000394578	0.000562318	0.00083486	35354.2	7591.3	11270.6	2.30422e-08	3.13113e-08	4.64871e-08
EPGN	0	0	0	0	0	0	0	0	0
CRABP1	0.00175516	0.00404487	0.00201384	157262	54605.7	27186.9	1.02496e-07	2.25229e-07	1.12136e-07
IL10	0	1.57801e-05	0	0	213.032	0	0	8.78678e-10	0
IL16	0.00102933	3.48032e-05	4.21848e-05	92228	469.844	569.495	6.011e-08	1.93793e-09	2.34896e-09
SEMA7A	5.63596e-05	0.00948008	0.00708756	5049.82	127981	95682.1	3.29124e-09	5.27875e-07	3.94654e-07
CHRDL1	0.00102265	4.52746e-05	4.64857e-05	91629.7	611.208	627.556	5.97201e-08	2.52101e-09	2.58844e-09
AMH	9.1611e-05	9.80912e-05	0.000150432	8208.34	1324.23	2030.83	5.34983e-09	5.46197e-09	8.37644e-09
CXCL10	0	0	0	0	0	0	0	0	0
FGF16	0	0	0	0	0	0	0	0	0
CNTF	0	0	0	0	0	0	0	0	0
OSM	0.000357473	0	0	32029.6	0	0	2.08755e-08	0	0
WNT3	0.000121581	3.07599e-06	0	10893.7	41.5258	0	7.10001e-09	1.71279e-10	0
GH1	1.33159e-05	0	0	1193.1	0	0	7.77611e-10	0	0
UTS2B	0	2.88548e-06	0	0	38.954	0	0	1.60671e-10	0
POMC	0.000289271	0.00132094	0.00320439	25918.6	17832.7	43259.3	1.68926e-08	7.35534e-08	1.78429e-07
EGF	0.00291314	1.49207e-05	0.000313101	261017	201.43	4226.86	1.70119e-07	8.30823e-10	1.74343e-08
FGF7	0.00221552	0.00361206	0.00594652	198511	48762.8	80278	1.2938e-07	2.01129e-07	3.31117e-07
BTC	0.00194262	0.00114019	0.00143025	174059	15392.5	19308.3	1.13444e-07	6.34884e-08	7.96397e-08
IGFALS	0.00111054	8.53141e-05	2.69816e-05	99504.1	1151.74	364.252	6.48522e-08	4.75051e-09	1.50241e-09
EDN3	0.000894289	0	0	80128.3	0	0	5.2224e-08	0	0
HAMP	0.000510016	2.33498e-06	0	45697.4	31.5222	0	2.97835e-08	1.30018e-10	0
OXT	0.00037883	4.40785e-06	0	33943.2	59.506	0	2.21226e-08	2.4544e-10	0
BMP8B	0.000332697	4.90877e-06	0	29809.6	66.2684	0	1.94286e-08	2.73333e-10	0
NRTN	0.000280524	0.00387002	0.00395163	25135	52245.2	53347	1.63818e-08	2.15492e-07	2.20037e-07
IL11	0.000220709	1.65469e-05	0	19775.5	223.383	0	1.28888e-08	9.21373e-10	0
FGF11	0.000216798	3.93638e-05	0.000150314	19425.1	531.412	2029.24	1.26604e-08	2.19188e-09	8.36988e-09
C17orf99	0.000175395	2.53928e-05	0	15715.4	342.802	0	1.02426e-08	1.41393e-09	0
CHRD	0.000162715	3.48402e-06	0	14579.3	47.0343	0	9.50211e-09	1.93999e-10	0
VGF	0.000160588	1.15258e-05	0	14388.7	155.599	0	9.37789e-09	6.41789e-10	0
IGF2BP3	0.000152748	2.90166e-05	0	13686.2	391.724	0	8.92007e-09	1.61572e-09	0
NRG3	0.000137921	2.26199e-06	0.000417863	12357.7	30.5369	5641.15	8.05422e-09	1.25953e-10	2.32677e-08
LTB	0.000125709	1.05282e-05	0	11263.5	142.131	0	7.34104e-09	5.86238e-10	0
TMEFF2	9.0343e-05	5.66772e-05	2.74091e-05	8094.73	765.142	370.023	5.27578e-09	3.15593e-09	1.52621e-09
LIF	8.99693e-05	0	0	8061.25	0	0	5.25395e-09	0	0
FGF13	8.82526e-05	0.000522505	5.96413e-05	7907.44	7053.82	805.158	5.15371e-09	2.90944e-08	3.32098e-09
EGFL6	6.98469e-05	0	0	6258.28	0	0	4.07887e-09	0	0
GIPR	6.61409e-05	0.00147963	0	5926.22	19975	0	3.86244e-09	8.23895e-08	0
CCL18	6.33651e-05	0	0	5677.51	0	0	3.70034e-09	0	0
ENHO	5.97039e-05	8.29078e-05	2.42163e-05	5349.47	1119.26	326.921	3.48654e-09	4.61652e-09	1.34843e-09
VEGFD	5.01063e-05	7.80264e-06	0	4489.52	105.336	0	2.92607e-09	4.34471e-10	0
IL31	4.94493e-05	0	0	4430.66	0	0	2.8877e-09	0	0
FGF17	4.42928e-05	6.90738e-05	0.00126387	3968.63	932.496	17062.2	2.58658e-09	3.8462e-09	7.03753e-08
ARTN	4.18217e-05	5.74776e-05	0	3747.22	775.948	0	2.44227e-09	3.2005e-09	0
NDP	2.9852e-05	0.00011391	0.000145417	2674.74	1537.79	1963.13	1.74327e-09	6.34281e-09	8.0972e-09
WNT5A	2.9852e-05	0	3.92296e-05	2674.74	0	529.599	1.74327e-09	0	2.1844e-09
IFNG	2.9852e-05	0	0	2674.74	0	0	1.74327e-09	0	0
EREG	2.90899e-05	4.38013e-05	0	2606.46	591.318	0	1.69877e-09	2.43897e-09	0
RSPO2	2.77695e-05	7.57974e-05	5.24371e-05	2488.15	1023.27	707.9	1.62166e-09	4.22059e-09	2.91983e-09
CCL17	2.36357e-05	0	0	2117.76	0	0	1.38026e-09	0	0
FGF23	2.36067e-05	1.2303e-05	0.000118449	2115.16	166.091	1599.07	1.37857e-09	6.85064e-10	6.59557e-09
FGF10	1.79525e-05	0	0	1608.55	0	0	1.04838e-09	0	0
NODAL	1.39126e-05	0	0	1246.57	0	0	8.12456e-10	0	0
SEMA5A	1.38848e-05	4.44345e-05	0.000114815	1244.08	599.866	1550.01	8.10832e-10	2.47423e-09	6.39322e-09
CCL21	1.38848e-05	0	0	1244.08	0	0	8.10832e-10	0	0
RSPO1	1.38848e-05	0	0	1244.08	0	0	8.10832e-10	0	0
RLN2	1.25293e-05	0.0016168	0.000829318	1122.63	21826.8	11195.8	7.31677e-10	9.00276e-08	4.61786e-08
FGFBP2	1.25293e-05	2.22666e-05	0.000343604	1122.63	300.599	4638.65	7.31677e-10	1.23986e-09	1.91327e-08
IL19	1.14037e-05	0	0	1021.77	0	0	6.65942e-10	0	0
CCL27	8.93618e-06	0.00012668	0.000135058	800.681	1710.19	1823.28	5.21848e-10	7.05389e-09	7.52036e-09
FGF14	8.70054e-06	8.34882e-05	0.000162463	779.568	1127.09	2193.25	5.08087e-10	4.64884e-09	9.04633e-09
CARTPT	0	8.32337e-05	6.6393e-05	0	1123.66	896.305	0	4.63467e-09	3.69693e-09
IGF1	0	0.000107091	0.00020027	0	1445.73	2703.64	0	5.96313e-09	1.11515e-08
NRG4	0	0.00199237	0.000511215	0	26897	6901.4	0	1.1094e-07	2.84658e-08
PRL	0	0.00896307	0.000223713	0	121001	3020.12	0	4.99087e-07	1.24569e-08
IL18	0	0.00586268	0.00039696	0	79146.2	5358.97	0	3.26449e-07	2.21038e-08
GREM2	0	0.000901397	0.00144124	0	12168.9	19456.7	0	5.01921e-08	8.02517e-08
IGFL4	0	0.0063533	0.00276672	0	85769.6	37350.8	0	3.53768e-07	1.54058e-07
MSTN	0	6.3374e-05	0.000147576	0	855.549	1992.28	0	3.52883e-09	8.21743e-09
VWC2	0	6.62733e-05	0	0	894.689	0	0	3.69026e-09	0
BMP8A	0	0	0	0	0	0	0	0	0
FSTL4	0	8.88678e-05	0.000558818	0	1199.71	7544.04	0	4.94838e-09	3.11164e-08
SEMA3B	0	2.88216e-05	0	0	389.091	0	0	1.60486e-09	0
BMP3	0	3.0698e-06	0	0	41.4423	0	0	1.70934e-10	0
VWC2L	0	3.35534e-06	0	0	45.297	0	0	1.86834e-10	0
INHA	0	2.08745e-06	3.54214e-05	0	28.1805	478.189	0	1.16234e-10	1.97235e-09
PTH2	0	2.59741e-05	0	0	350.65	0	0	1.4463e-09	0
IL4	0	0	0	0	0	0	0	0	0
WNT10A	0	0.000220394	0	0	2975.32	0	0	1.22721e-08	0
IGFL2	0	0.000287217	3.5177e-05	0	3877.43	474.89	0	1.5993e-08	1.95875e-09
NPPB	0	0	4.39154e-05	0	0	592.859	0	0	2.44532e-09
UTS2	0	2.19257e-06	0.000285288	0	29.5996	3851.39	0	1.22088e-10	1.58856e-08
RLN1	0	0.000280978	2.13952e-05	0	3793.2	288.835	0	1.56456e-08	1.19134e-09
HCRT	0	8.50336e-05	9.54266e-05	0	1147.95	1288.26	0	4.73489e-09	5.3136e-09
SST	0	2.03999e-06	0	0	27.5399	0	0	1.13592e-10	0
IL17B	0	0.000123553	0	0	1667.97	0	0	6.87977e-09	0
NPPA	0	1.76035e-06	0	0	23.7647	0	0	9.80206e-11	0
WNT10B	0	0	0	0	0	0	0	0	0
WNT6	0	2.88469e-05	0	0	389.433	0	0	1.60627e-09	0
HGFAC	0	0	0	0	0	0	0	0	0
ADIPOQ	0	0	0	0	0	0	0	0	0
AFP	0	0	0	0	0	0	0	0	0
ALKAL1	0	0	0	0	0	0	0	0	0
AMBN	0	0	0	0	0	0	0	0	0
AMELX	0	0	0	0	0	0	0	0	0
AMELY	0	0	0	0	0	0	0	0	0
AMTN	0	0	0	0	0	0	0	0	0
ANGPT4	0	0	0	0	0	0	0	0	0
AVP	0	0	0	0	0	0	0	0	0
BMP10	0	0	0	0	0	0	0	0	0
BMP15	0	0	0	0	0	0	0	0	0
CCL1	0	0	0	0	0	0	0	0	0
CCL11	0	0	0	0	0	0	0	0	0
CCL13	0	0	0	0	0	0	0	0	0
CCL15	0	0	0	0	0	0	0	0	0
CCL22	0	0	0	0	0	0	0	0	0
CCL24	0	0	0	0	0	0	0	0	0
CCL25	0	1.70725e-05	0	0	230.479	0	0	9.50641e-10	0
CCL3L3	0	0	0	0	0	0	0	0	0
CCL4L2	0	3.11526e-06	0	0	42.056	0	0	1.73466e-10	0
CCL7	0	0	0	0	0	0	0	0	0
CER1	0	0	0	0	0	0	0	0	0
CHRDL2	0	0	0	0	0	0	0	0	0
CSF2	0	0	0	0	0	0	0	0	0
CSH1	0	0	0	0	0	0	0	0	0
CSH2	0	0	0	0	0	0	0	0	0
CSHL1	0	0	0	0	0	0	0	0	0
CXCL13	0	8.03374e-06	0	0	108.456	0	0	4.47339e-10	0
CXCL17	0	8.58165e-05	1.87747e-05	0	1158.52	253.458	0	4.77848e-09	1.04542e-09
CXCL6	0	0	0	0	0	0	0	0	0
ERFE	0	2.01233e-05	2.60949e-05	0	271.664	352.282	0	1.12052e-09	1.45303e-09
FGF19	0	0	0	0	0	0	0	0	0
FGF20	0	0	0	0	0	0	0	0	0
FGF21	0	0	0	0	0	0	0	0	0
FGF3	0	0	0	0	0	0	0	0	0
FGF4	0	0	0	0	0	0	0	0	0
FGF5	0	0	0	0	0	0	0	0	0
FGF6	0	0	0	0	0	0	0	0	0
FGF8	0	0	0	0	0	0	0	0	0
FGFBP1	0	0	0	0	0	0	0	0	0
FST	0	0	0	0	0	0	0	0	0
GAST	0	0	0	0	0	0	0	0	0
GCG	0	0	0	0	0	0	0	0	0
GDF1	0	0	0	0	0	0	0	0	0
GDF2	0	0	0	0	0	0	0	0	0
GDF6	0	1.84556e-06	0	0	24.9151	0	0	1.02766e-10	0
GDNF	0	4.99203e-06	0	0	67.3924	0	0	2.77969e-10	0
GH2	0	0	0	0	0	0	0	0	0
GHRH	0	0	0	0	0	0	0	0	0
GHSR	0	0	0	0	0	0	0	0	0
GIP	0	0	0	0	0	0	0	0	0
GKN1	0	0	0	0	0	0	0	0	0
GKN2	0	0	0	0	0	0	0	0	0
GNRH2	0	0	0	0	0	0	0	0	0
GPHA2	0	0	0	0	0	0	0	0	0
GPHB5	0	0	0	0	0	0	0	0	0
GREM1	0	6.35253e-05	4.23231e-05	0	857.592	571.361	0	3.53725e-09	2.35666e-09
GRP	0	0	0	0	0	0	0	0	0
HDGFL1	0	0	0	0	0	0	0	0	0
IFNA1	0	0	0	0	0	0	0	0	0
IFNA10	0	0	0	0	0	0	0	0	0
IFNA13	0	0	0	0	0	0	0	0	0
IFNA14	0	0	0	0	0	0	0	0	0
IFNA16	0	0	0	0	0	0	0	0	0
IFNA17	0	0	0	0	0	0	0	0	0
IFNA2	0	0	0	0	0	0	0	0	0
IFNA21	0	0	0	0	0	0	0	0	0
IFNA4	0	0	0	0	0	0	0	0	0
IFNA5	0	0	0	0	0	0	0	0	0
IFNA6	0	0	0	0	0	0	0	0	0
IFNA7	0	0	0	0	0	0	0	0	0
IFNA8	0	0	0	0	0	0	0	0	0
IFNB1	0	0	0	0	0	0	0	0	0
IFNE	0	0	0	0	0	0	0	0	0
IFNK	0	0	0	0	0	0	0	0	0
IFNL1	0	0	0	0	0	0	0	0	0
IFNL2	0	0	0	0	0	0	0	0	0
IFNL3	0	0	0	0	0	0	0	0	0
IFNL4	0	0	0	0	0	0	0	0	0
IFNW1	0	0	0	0	0	0	0	0	0
IGF2BP1	0	6.95118e-06	5.3776e-05	0	93.8409	725.976	0	3.87059e-10	2.99439e-09
IGFBP1	0	0	0	0	0	0	0	0	0
IGFBPL1	0	0	0	0	0	0	0	0	0
IGFL1	0	2.91994e-06	0	0	39.4192	0	0	1.6259e-10	0
IGFL3	0	0	0	0	0	0	0	0	0
IL12B	0	0	0	0	0	0	0	0	0
IL13	0	6.16374e-06	0	0	83.2105	0	0	3.43213e-10	0
IL17A	0	0	0	0	0	0	0	0	0
IL17C	0	5.05374e-06	0	0	68.2255	0	0	2.81405e-10	0
IL17F	0	0	0	0	0	0	0	0	0
IL1A	0	0	5.80452e-05	0	0	783.611	0	0	3.23211e-09
IL1F10	0	0	0	0	0	0	0	0	0
IL2	0	0	0	0	0	0	0	0	0
IL20	0	0	0	0	0	0	0	0	0
IL21	0	0	0	0	0	0	0	0	0
IL22	0	0	0	0	0	0	0	0	0
IL24	0	0	0	0	0	0	0	0	0
IL25	0	0	0	0	0	0	0	0	0
IL26	0	0	0	0	0	0	0	0	0
IL27	0	0	0	0	0	0	0	0	0
IL3	0	0	0	0	0	0	0	0	0
IL36A	0	0	0	0	0	0	0	0	0
IL36B	0	0	0	0	0	0	0	0	0
IL36G	0	0	0	0	0	0	0	0	0
IL36RN	0	0	0	0	0	0	0	0	0
IL37	0	0	0	0	0	0	0	0	0
IL4I1	0	7.50246e-06	0	0	101.283	0	0	4.17756e-10	0
IL5	0	0	0	0	0	0	0	0	0
IL9	0	0	0	0	0	0	0	0	0
INHBC	0	0	0	0	0	0	0	0	0
INS	0	0	0	0	0	0	0	0	0
INSL4	0	0	0	0	0	0	0	0	0
INSL5	0	9.31385e-06	0	0	125.737	0	0	5.18619e-10	0
INSL6	0	0	0	0	0	0	0	0	0
KCP	0	9.72895e-05	3.15767e-05	0	1313.41	426.286	0	5.41733e-09	1.75827e-09
LEP	0	8.90121e-06	0	0	120.166	0	0	4.95642e-10	0
MLN	0	0	0	0	0	0	0	0	0
NTF3	0	0	0	0	0	0	0	0	0
NTF4	0	0	0	0	0	0	0	0	0
OSTN	0	0	0	0	0	0	0	0	0
PPBP	0	0	0	0	0	0	0	0	0
PPY	0	0	0	0	0	0	0	0	0
PRLH	0	0	0	0	0	0	0	0	0
PROK1	0	1.23481e-05	0	0	166.699	0	0	6.87572e-10	0
PROK2	0	0	0	0	0	0	0	0	0
PTH	0	0	0	0	0	0	0	0	0
PYY	0	0	0	0	0	0	0	0	0
QRFP	0	0	0	0	0	0	0	0	0
REG1A	0	9.51786e-06	0	0	128.491	0	0	5.29979e-10	0
REG1B	0	0	0	0	0	0	0	0	0
REG3A	0	0	0	0	0	0	0	0	0
REG3G	0	0	0	0	0	0	0	0	0
REG4	0	0	0	0	0	0	0	0	0
RETN	0	0	0	0	0	0	0	0	0
RETNLB	0	0	0	0	0	0	0	0	0
RLN3	0	0	0	0	0	0	0	0	0
RSPO4	0	1.59858e-06	0	0	21.5808	0	0	8.90129e-11	0
SEMG1	0	0	0	0	0	0	0	0	0
SEMG2	0	0	0	0	0	0	0	0	0
TFF1	0	0	0	0	0	0	0	0	0
TFF2	0	0	0	0	0	0	0	0	0
THPO	0	0	0	0	0	0	0	0	0
TSHB	0	0	0	0	0	0	0	0	0
UCN2	0	0	0	0	0	0	0	0	0
UCN3	0	0	0	0	0	0	0	0	0
VSTM1	0	0	0	0	0	0	0	0	0
WNT1	0	0	0	0	0	0	0	0	0
WNT16	0	0	0	0	0	0	0	0	0
WNT3A	0	0	0	0	0	0	0	0	0
WNT7B	0	9.98391e-05	0	0	1347.83	0	0	5.5593e-09	0
WNT8A	0	0	0	0	0	0	0	0	0
WNT8B	0	3.6342e-05	0	0	490.617	0	0	2.02362e-09	0
XCL1	0	0	0	0	0	0	0	0	0
XCL2	0	0	0	0	0	0	0	0	0
RHO	0	1.26031	0.0285946	0	1.70141e+07	386028	0	7.0177e-05	1.59222e-06
RGR	0.268435	0.00129379	0.00320519	2.40518e+07	17466.2	43270.1	1.56759e-05	7.20415e-08	1.78473e-07
GPR160	0.000213	0.037023	0.0175141	19084.8	499810	236440	1.24386e-08	2.06153e-06	9.75229e-07
CNRIP1	0.00160352	0.018559	0.013374	143676	250546	180548	9.36413e-08	1.03341e-06	7.44696e-07
GPR155	4.16603e-05	0.00224182	0.019755	3732.76	30264.6	266692	2.43285e-09	1.2483e-07	1.10001e-06
GPR137B	0.0034243	0.0355476	0.0034517	306817	479892	46598	1.99969e-07	1.97938e-06	1.922e-07
OPN1LW	2.46073e-05	0.000301366	0.149916	2204.82	4068.44	2.02386e+06	1.437e-09	1.67808e-08	8.34769e-06
GPR158	2.47246e-05	1.66885e-05	0	2215.33	225.295	0	1.44385e-09	9.2926e-10	0
LGR4	0.000958183	0.001128	0.0035984	85853.2	15228	48578.4	5.59552e-08	6.281e-08	2.00368e-07
GPR37	0.00030325	0.000171817	0.000141609	27171.2	2319.53	1911.73	1.7709e-08	9.56722e-09	7.88517e-09
GPR12	0	4.18521e-05	0	0	565.003	0	0	2.33043e-09	0
GPR180	0.00107656	0.00443895	0.00583181	96459.9	59925.9	78729.4	6.28682e-08	2.47172e-07	3.2473e-07
GPRC5C	0.00927239	2.34269e-05	0	830806	316.263	0	5.41482e-07	1.30447e-09	0
CXCR4	0.00805785	8.5364e-06	3.54214e-05	721984	115.241	478.189	4.70556e-07	4.75329e-10	1.97235e-09
GPR143	0.00630743	1.52661e-05	0	565146	206.092	0	3.68336e-07	8.50055e-10	0
RRH	0.00475512	7.21156e-05	5.96354e-05	426059	973.56	805.078	2.77686e-07	4.01558e-09	3.32065e-09
GPRC5B	0.0040261	5.4124e-05	0.00217461	360739	730.674	29357.2	2.35113e-07	3.01376e-09	1.21088e-07
GPR107	0.00333117	0.00120589	0.00297098	298473	16279.5	40108.3	1.94531e-07	6.71469e-08	1.65432e-07
ACKR1	6.96538e-05	5.80431e-05	0.000209247	6240.98	783.582	2824.83	4.06759e-09	3.23199e-09	1.16514e-08
CALCRL	1.43984e-05	0	0	1290.09	0	0	8.40825e-10	0	0
ACKR3	0.000159907	0	0	14327.7	0	0	9.33812e-09	0	0
LPAR6	0.000686134	6.60109e-06	0	61477.6	89.1147	0	4.00683e-08	3.67566e-10	0
S1PR1	0.000101335	1.87924e-05	0	9079.58	253.698	0	5.91766e-09	1.04641e-09	0
EDNRB	0.000247664	3.64235e-05	0.000837022	22190.7	491.717	11299.8	1.44629e-08	2.02815e-09	4.66075e-08
GPRC5A	0.00189352	4.8892e-06	0	169659	66.0042	0	1.10576e-07	2.72243e-10	0
APLNR	0	0	0	0	0	0	0	0	0
AGTRAP	0.00191173	0.00115879	0.00336578	171291	15643.6	45438	1.1164e-07	6.45243e-08	1.87415e-07
CCRL2	0	0	0	0	0	0	0	0	0
GPR108	0.00252983	0.00758972	0.00551115	226673	102461	74400.5	1.47735e-07	4.22615e-07	3.06875e-07
ACKR4	0	2.41313e-05	0	0	325.772	0	0	1.34369e-09	0
GPR137	0.00230081	0.00161209	0.00252879	206152	21763.2	34138.6	1.34361e-07	8.97652e-08	1.40809e-07
TPRA1	0.00214145	0.00176206	0.00146087	191874	23787.8	19721.8	1.25055e-07	9.81158e-08	8.13451e-08
P2RX4	0.000771976	0.000695493	0.000409145	69169.1	9389.16	5523.46	4.50813e-08	3.87269e-08	2.27823e-08
PTGFR	0	0	0	0	0	0	0	0	0
HRH1	0	8.99611e-06	0	0	121.447	0	0	5.00926e-10	0
PTGER4	0.000148596	0	0	13314.2	0	0	8.67761e-09	0	0
GPR146	0.00193543	0.00110043	0.000421083	173414	14855.8	5684.62	1.13024e-07	6.12745e-08	2.3447e-08
LTB4R	0.000198746	0.000450218	0.000605427	17807.7	6077.94	8173.26	1.16062e-08	2.50693e-08	3.37117e-08
GPR4	9.10939e-05	1.09152e-05	0	8162.01	147.355	0	5.31963e-09	6.07787e-10	0
BDKRB2	0	0	0	0	0	0	0	0	0
LPAR1	3.41369e-05	0	0	3058.66	0	0	1.9935e-09	0	0
OR51E1	0	0	0	0	0	0	0	0	0
SSTR1	0	1.06641e-05	3.54214e-05	0	143.966	478.189	0	5.93806e-10	1.97235e-09
RXFP1	0	0	0	0	0	0	0	0	0
CMKLR1	0	0	0	0	0	0	0	0	0
GPR89A	0.00107097	0.000893234	0.0010234	95958.9	12058.7	13815.9	6.25417e-08	4.97376e-08	5.69854e-08
QRFPR	0	3.4562e-06	0	0	46.6587	0	0	1.9245e-10	0
TACR1	0	0	0	0	0	0	0	0	0
CNR1	5.82541e-05	2.75693e-06	0	5219.57	37.2186	0	3.40188e-09	1.53513e-10	0
GPR176	0	2.32853e-06	6.35259e-05	0	31.4351	857.6	0	1.29658e-10	3.53729e-09
OPN3	0	3.68066e-05	6.76304e-05	0	496.89	913.01	0	2.04949e-09	3.76583e-09
PTGDR	1.33623e-05	0	0	1197.26	0	0	7.80319e-10	0	0
P2RY1	1.33159e-05	4.28195e-05	5.21829e-05	1193.1	578.063	704.469	7.77611e-10	2.3843e-09	2.90567e-09
GPR157	0.00120925	9.46311e-06	3.89066e-05	108349	127.752	525.239	7.06168e-08	5.2693e-10	2.16642e-09
VIPR2	0.00014926	0.00304086	2.70004e-05	13373.7	41051.6	364.506	8.71636e-09	1.69323e-07	1.50345e-09
GPER1	5.67535e-05	2.5167e-05	0	5085.11	339.755	0	3.31425e-09	1.40136e-09	0
P2RX7	0	6.18603e-05	8.16718e-05	0	835.115	1102.57	0	3.44454e-09	4.54769e-09
S1PR3	0.000103676	2.49412e-05	3.21745e-05	9289.36	336.706	434.356	6.05438e-09	1.38879e-09	1.79156e-09
P2RY11	0.000175524	0.000382597	0.00036326	15726.9	5165.06	4904	1.02501e-08	2.1304e-08	2.02272e-08
P2RY8	0	0	0	0	0	0	0	0	0
BDKRB1	0	4.41937e-06	0	0	59.6615	0	0	2.46082e-10	0
MC1R	0.000558975	9.07228e-05	0.000156844	50084.2	1224.76	2117.4	3.26426e-08	5.05168e-09	8.73349e-09
CYSLTR1	0	6.32683e-06	0	0	85.4122	0	0	3.52294e-10	0
S1PR5	0.000946924	0	0	84844.4	0	0	5.52977e-08	0	0
OR51E2	0.000998227	0	0	89441.2	0	0	5.82937e-08	0	0
GPR161	9.20836e-06	6.50708e-06	0	825.069	87.8456	0	5.37743e-10	3.62331e-10	0
LPAR4	3.57308e-05	1.60342e-05	0	3201.48	216.462	0	2.08658e-09	8.92825e-10	0
GPR85	9.78019e-05	6.41675e-05	3.74768e-05	8763.05	866.261	505.936	5.71136e-09	3.57301e-09	2.0868e-09
GPR135	0.000134938	0.000102538	0.000106443	12090.4	1384.27	1436.98	7.87999e-09	5.70959e-09	5.927e-09
P2RY6	0	0	0	0	0	0	0	0	0
GPR137C	0.000352791	0.00323396	0.000452603	31610.1	43658.5	6110.14	2.0602e-08	1.80075e-07	2.52021e-08
GPR82	0.000182324	0.000685786	0.000713906	16336.3	9258.12	9637.73	1.06472e-08	3.81863e-08	3.97521e-08
VIPR1	0	0.00046691	0.00144894	0	6303.29	19560.6	0	2.59988e-08	8.06804e-08
PTGER3	0	3.41824e-06	0	0	46.1463	0	0	1.90337e-10	0
CCR10	4.79084e-05	0.000227632	0.000196454	4292.59	3073.03	2652.13	2.79772e-09	1.26751e-08	1.09391e-08
S1PR4	5.21416e-05	0	0	4671.89	0	0	3.04493e-09	0	0
OXER1	0.000322901	8.52636e-06	0	28931.9	115.106	0	1.88565e-08	4.7477e-10	0
TAS2R14	0.000153804	0.00188651	0.00116639	13780.9	25467.8	15746.3	8.98175e-09	1.05046e-07	6.49478e-08
CCKBR	0	0	0	0	0	0	0	0	0
PTH2R	2.46073e-05	0.00516056	0.00133618	2204.82	69667.5	18038.4	1.437e-09	2.87353e-07	7.44019e-08
GPR19	5.2231e-05	0	0	4679.9	0	0	3.05015e-09	0	0
TACR2	0	0	0	0	0	0	0	0	0
GPR153	0	6.51393e-05	0	0	879.381	0	0	3.62713e-09	0
GPR63	0	2.05998e-06	0	0	27.8097	0	0	1.14705e-10	0
ACKR2	8.93618e-06	0.000590132	0.000608377	800.681	7966.78	8213.09	5.21848e-10	3.28601e-08	3.3876e-08
P2RY2	0	1.89548e-06	0	0	25.589	0	0	1.05545e-10	0
GPR173	0.000103336	0.000102747	0	9258.87	1387.08	0	6.03451e-09	5.72119e-09	0
AVPR2	0	0	0	0	0	0	0	0	0
GPR3	3.37185e-05	6.22101e-06	0	3021.18	83.9837	0	1.96907e-09	3.46402e-10	0
SSTR2	0	0.000127252	0.000116799	0	1717.9	1576.78	0	7.08572e-09	6.50365e-09
GPR35	6.94762e-05	0.000107317	4.72112e-05	6225.07	1448.78	637.352	4.05722e-09	5.9757e-09	2.62884e-09
GPR84	0.000181129	7.97344e-05	6.74307e-05	16229.2	1076.41	910.314	1.05775e-08	4.43981e-09	3.75471e-09
GPBAR1	0	0	0	0	0	0	0	0	0
PTGER2	0.00282568	0	0	253181	0	0	1.65012e-07	0	0
LPAR2	0.00130061	3.21799e-06	0	116535	43.4429	0	7.5952e-08	1.79186e-10	0
GPR39	0.000782648	0	0	70125.2	0	0	4.57044e-08	0	0
GPR27	0.0007631	1.63154e-06	0.000271882	68373.8	22.0258	3670.41	4.45629e-08	9.08484e-11	1.51391e-08
FFAR4	0.000727716	1.15395e-05	0	65203.3	155.784	0	4.24966e-08	6.42551e-10	0
HRH2	0.000618116	1.24064e-05	0	55383.2	167.487	0	3.60963e-08	6.90821e-10	0
EDNRA	0.000444095	0	3.14844e-05	39790.9	0	425.039	2.59339e-08	0	1.75313e-09
GPR61	0.00042967	3.13232e-05	0.00053262	38498.4	422.863	7190.38	2.50915e-08	1.74415e-09	2.96577e-08
GPR37L1	0.000260659	0.000144716	0	23355.1	1953.67	0	1.52218e-08	8.05817e-09	0
PTGER1	8.40719e-05	2.5043e-05	0	7532.84	338.08	0	4.90956e-09	1.39446e-09	0
GPR75	7.50368e-05	9.35835e-05	2.35626e-05	6723.3	1263.38	318.095	4.38194e-09	5.21097e-09	1.31202e-09
GPR89B	6.9263e-05	0.00072632	0.00049465	6205.96	9805.31	6677.78	4.04477e-09	4.04433e-08	2.75434e-08
CCR7	6.6889e-05	0	0	5993.26	0	0	3.90613e-09	0	0
GPR1	6.34432e-05	0	0	5684.51	0	0	3.7049e-09	0	0
GPR156	5.65798e-05	3.41978e-06	0	5069.55	46.1671	0	3.30411e-09	1.90422e-10	0
CCR9	4.78536e-05	0	0	4287.68	0	0	2.79452e-09	0	0
GPR21	4.50427e-05	0	0	4035.83	0	0	2.63037e-09	0	0
GPR162	4.14781e-05	0.000157226	0.000229802	3716.44	2122.55	3102.32	2.42221e-09	8.75473e-09	1.27959e-08
GPR68	3.44682e-05	0	0	3088.35	0	0	2.01285e-09	0	0
CCR6	3.17243e-05	0.000210448	0.000160275	2842.5	2841.05	2163.71	1.85261e-09	1.17183e-08	8.9245e-09
GPR183	2.9855e-05	3.07491e-06	0	2675.01	41.5112	0	1.74345e-09	1.71219e-10	0
OPN1SW	2.84445e-05	4.26567e-05	0.00757064	2548.63	575.865	102204	1.66108e-09	2.37523e-09	4.21552e-07
PTGIR	2.75534e-05	2.30314e-05	2.74091e-05	2468.78	310.923	370.023	1.60904e-09	1.28245e-09	1.52621e-09
GPR52	2.47246e-05	0	0	2215.33	0	0	1.44385e-09	0	0
GPR83	2.43615e-05	4.21435e-06	0	2182.79	56.8937	0	1.42264e-09	2.34666e-10	0
CNR2	1.90978e-05	2.65031e-05	0	1711.16	357.792	0	1.11526e-09	1.47576e-09	0
GPR179	1.81704e-05	6.03608e-06	0	1628.07	81.4871	0	1.0611e-09	3.36104e-10	0
GPR88	1.73805e-05	0	0	1557.3	0	0	1.01498e-09	0	0
KISS1R	1.6571e-05	8.81391e-06	0	1484.76	118.988	0	9.677e-10	4.90781e-10	0
GPR150	1.6571e-05	0	0	1484.76	0	0	9.677e-10	0	0
P2RX6	1.38848e-05	2.10495e-05	0.000114124	1244.08	284.168	1540.68	8.10832e-10	1.17209e-09	6.35472e-09
MRGPRF	1.38848e-05	0	0	1244.08	0	0	8.10832e-10	0	0
TAS2R30	1.20967e-05	9.25851e-05	0.000199688	1083.87	1249.9	2695.79	7.06415e-10	5.15537e-09	1.11192e-08
OR2W3	1.20449e-05	0	0	1079.22	0	0	7.03388e-10	0	0
PTGDR2	1.15801e-05	4.11075e-06	0	1037.58	55.4952	0	6.76246e-10	2.28897e-10	0
LGR6	1.14037e-05	0	0	1021.77	0	0	6.65942e-10	0	0
OR5P2	0	0.00146778	0.000125758	0	19815.1	1697.74	0	8.173e-08	7.00254e-09
OR5P3	0	0.00029132	0	0	3932.81	0	0	1.62214e-08	0
GPR22	0	3.47215e-05	0	0	468.741	0	0	1.93338e-09	0
TAS2R20	0	4.44607e-06	0	0	60.022	0	0	2.47569e-10	0
OR2L13	0	0.000128723	0.000138199	0	1737.76	1865.69	0	7.16764e-09	7.69527e-09
VN1R1	0	0.00086895	0.000718112	0	11730.8	9694.51	0	4.83854e-08	3.99863e-08
GPR18	0	0	0	0	0	0	0	0	0
P2RX5	0	0	0	0	0	0	0	0	0
OR6B3	0	3.77169e-05	0	0	509.178	0	0	2.10017e-09	0
SCTR	0	3.27472e-05	4.79473e-05	0	442.087	647.288	0	1.82345e-09	2.66983e-09
PTH1R	0	4.41937e-06	0	0	59.6615	0	0	2.46082e-10	0
OPN4	0	0	0	0	0	0	0	0	0
GPR26	0	0	0	0	0	0	0	0	0
GPR149	0	0	0	0	0	0	0	0	0
ADCYAP1R1	0	1.79092e-05	0.000152141	0	241.774	2053.9	0	9.97231e-10	8.4716e-09
TAAR5	0	0	0	0	0	0	0	0	0
OXTR	0	1.77726e-05	0.000120946	0	239.93	1632.77	0	9.89623e-10	6.73456e-09
P2RY13	0	0	0	0	0	0	0	0	0
CXCR6	0	0.000186811	0	0	2521.95	0	0	1.04021e-08	0
GPR171	0	4.25942e-06	0	0	57.5022	0	0	2.37175e-10	0
TSHR	0	0	0	0	0	0	0	0	0
TACR3	0	1.43429e-05	8.16929e-05	0	193.629	1102.85	0	7.9865e-10	4.54887e-09
TAS2R31	0	8.26887e-05	6.08166e-05	0	1116.3	821.024	0	4.60432e-09	3.38642e-09
P2RY14	0	4.88272e-06	0	0	65.9167	0	0	2.71882e-10	0
MC4R	0	1.01718e-06	5.80452e-05	0	13.7319	783.611	0	5.66389e-11	3.23211e-09
MCHR1	0	1.54261e-05	0	0	208.252	0	0	8.58965e-10	0
S1PR2	0	1.0618e-05	7.82482e-05	0	143.343	1056.35	0	5.91236e-10	4.35706e-09
HRH3	0	1.41433e-05	0	0	190.935	0	0	7.87535e-10	0
GPR34	0	0	0	0	0	0	0	0	0
OR2H1	0	0	0	0	0	0	0	0	0
TAS2R13	0	9.84579e-06	9.27501e-05	0	132.918	1252.13	0	5.48239e-10	5.16456e-09
OR6V1	0	0	0	0	0	0	0	0	0
OR7D2	0	2.86864e-06	0	0	38.7266	0	0	1.59733e-10	0
AGTR1	0	0	0	0	0	0	0	0	0
AGTR2	0	0	0	0	0	0	0	0	0
AVPR1A	0	8.26518e-06	2.84724e-05	0	111.58	384.378	0	4.60227e-10	1.58542e-09
AVPR1B	0	0	0	0	0	0	0	0	0
BRS3	0	0	0	0	0	0	0	0	0
CALCR	0	0	0	0	0	0	0	0	0
CCKAR	0	0	0	0	0	0	0	0	0
CCR1	0	0	0	0	0	0	0	0	0
CCR2	0	0	0	0	0	0	0	0	0
CCR3	0	0	0	0	0	0	0	0	0
CCR4	0	7.54746e-06	0	0	101.891	0	0	4.20262e-10	0
CCR5	0	0	0	0	0	0	0	0	0
CCR8	0	0	0	0	0	0	0	0	0
CORT	0	1.0614e-05	0	0	143.289	0	0	5.91013e-10	0
CX3CR1	0	0	0	0	0	0	0	0	0
CXCR1	0	0	0	0	0	0	0	0	0
CXCR2	0	0	0	0	0	0	0	0	0
CXCR3	0	0	0	0	0	0	0	0	0
CXCR5	0	0	0	0	0	0	0	0	0
CYSLTR2	0	0	0	0	0	0	0	0	0
FFAR1	0	1.9053e-06	0	0	25.7215	0	0	1.06092e-10	0
FFAR2	0	0	0	0	0	0	0	0	0
FFAR3	0	0	0	0	0	0	0	0	0
FPR1	0	2.4503e-06	0	0	33.0791	0	0	1.36439e-10	0
FPR2	0	0	0	0	0	0	0	0	0
FPR3	0	0	0	0	0	0	0	0	0
GLP1R	0	0	0	0	0	0	0	0	0
GLP2R	0	0.000115697	0	0	1561.9	0	0	6.44228e-09	0
GPR101	0	0	0	0	0	0	0	0	0
GPR119	0	0	0	0	0	0	0	0	0
GPR130	0	0	0	0	0	0	0	0	0
GPR132	0	0	0	0	0	0	0	0	0
GPR139	0	0	0	0	0	0	0	0	0
GPR141	0	0	0	0	0	0	0	0	0
GPR142	0	0	0	0	0	0	0	0	0
GPR148	0	0	0	0	0	0	0	0	0
GPR15	0	0	0	0	0	0	0	0	0
GPR151	0	0	0	0	0	0	0	0	0
GPR152	0	0	0	0	0	0	0	0	0
GPR17	0	0	0	0	0	0	0	0	0
GPR174	0	0	0	0	0	0	0	0	0
GPR182	0	0	0	0	0	0	0	0	0
GPR20	0	0	0	0	0	0	0	0	0
GPR25	0	0	0	0	0	0	0	0	0
GPR31	0	0	0	0	0	0	0	0	0
GPR32	0	0	0	0	0	0	0	0	0
GPR33	0	0	0	0	0	0	0	0	0
GPR42	0	0	0	0	0	0	0	0	0
GPR45	0	0	0	0	0	0	0	0	0
GPR50	0	0	0	0	0	0	0	0	0
GPR55	0	0	0	0	0	0	0	0	0
GPR6	0	0	0	0	0	0	0	0	0
GPR62	0	1.20765e-05	0	0	163.033	0	0	6.72452e-10	0
GPR65	0	8.35262e-06	0	0	112.76	0	0	4.65095e-10	0
GPR78	0	0	0	0	0	0	0	0	0
GPR87	0	0	0	0	0	0	0	0	0
GPR90	0	0	0	0	0	0	0	0	0
GPRC5D	0	0	0	0	0	0	0	0	0
GPRC6A	0	0	0	0	0	0	0	0	0
GRPR	0	0	0	0	0	0	0	0	0
HCAR1	0	5.48714e-06	0	0	74.0763	0	0	3.05538e-10	0
HCAR2	0	0	0	0	0	0	0	0	0
HCAR3	0	0	0	0	0	0	0	0	0
HRH4	0	2.25852e-05	0	0	304.9	0	0	1.2576e-09	0
LGR5	0	0	0	0	0	0	0	0	0
LPAR3	0	0	0	0	0	0	0	0	0
LPAR5	0	7.28306e-06	0	0	98.3213	0	0	4.05539e-10	0
LTB4R2	0	9.70472e-06	0	0	131.014	0	0	5.40384e-10	0
MAS1	0	0.000116738	0.000125062	0	1575.96	1688.34	0	6.50025e-09	6.9638e-09
MC2R	0	0	0	0	0	0	0	0	0
MC3R	0	0	0	0	0	0	0	0	0
MC5R	0	2.87393e-05	0	0	387.98	0	0	1.60028e-09	0
MCHR2	0	0	0	0	0	0	0	0	0
MRGPRD	0	0	0	0	0	0	0	0	0
MRGPRE	0	0	0	0	0	0	0	0	0
MRGPRG	0	0	0	0	0	0	0	0	0
MRGPRX1	0	0	0	0	0	0	0	0	0
MRGPRX2	0	0	0	0	0	0	0	0	0
MRGPRX3	0	0	0	0	0	0	0	0	0
MRGPRX4	0	0	0	0	0	0	0	0	0
MTNR1A	0	0	0	0	0	0	0	0	0
MTNR1B	0	0	0	0	0	0	0	0	0
NMBR	0	0	0	0	0	0	0	0	0
OPN1MW	0	3.28756e-06	0.00169126	0	44.3821	22832	0	1.8306e-10	9.41735e-08
OPN1MW2	0	0	0	0	0	0	0	0	0
OPN1MW3	0	7.29667e-06	0.00662058	0	98.5051	89377.8	0	4.06297e-10	3.68651e-07
OPN5	0	0	0	0	0	0	0	0	0
OR10A2	0	0	0	0	0	0	0	0	0
OR10A3	0	0	0	0	0	0	0	0	0
OR10A4	0	0	0	0	0	0	0	0	0
OR10A5	0	0	0	0	0	0	0	0	0
OR10A6	0	0	0	0	0	0	0	0	0
OR10A7	0	0	0	0	0	0	0	0	0
OR10AC1	0	0	0	0	0	0	0	0	0
OR10AD1	0	0	0	0	0	0	0	0	0
OR10AG1	0	0	0	0	0	0	0	0	0
OR10C1	0	0	0	0	0	0	0	0	0
OR10D3	0	0	0	0	0	0	0	0	0
OR10G2	0	0	0	0	0	0	0	0	0
OR10G3	0	0	0	0	0	0	0	0	0
OR10G4	0	0	0	0	0	0	0	0	0
OR10G6	0	0	0	0	0	0	0	0	0
OR10G7	0	0	0	0	0	0	0	0	0
OR10G8	0	0	0	0	0	0	0	0	0
OR10G9	0	0	0	0	0	0	0	0	0
OR10H1	0	0	0	0	0	0	0	0	0
OR10H2	0	0	0	0	0	0	0	0	0
OR10H3	0	0	0	0	0	0	0	0	0
OR10H4	0	0	0	0	0	0	0	0	0
OR10H5	0	0	0	0	0	0	0	0	0
OR10J1	0	0	0	0	0	0	0	0	0
OR10J3	0	0	0	0	0	0	0	0	0
OR10J4	0	0	0	0	0	0	0	0	0
OR10J5	0	0	0	0	0	0	0	0	0
OR10K1	0	0	0	0	0	0	0	0	0
OR10K2	0	0	0	0	0	0	0	0	0
OR10P1	0	0	0	0	0	0	0	0	0
OR10Q1	0	0	0	0	0	0	0	0	0
OR10R2	0	0	0	0	0	0	0	0	0
OR10S1	0	0	0	0	0	0	0	0	0
OR10T2	0	0	0	0	0	0	0	0	0
OR10V1	0	0	0	0	0	0	0	0	0
OR10W1	0	0	0	0	0	0	0	0	0
OR10X1	0	0	0	0	0	0	0	0	0
OR10Z1	0	0	0	0	0	0	0	0	0
OR11A1	0	0	0	0	0	0	0	0	0
OR11G2	0	0	0	0	0	0	0	0	0
OR11H1	0	0	0	0	0	0	0	0	0
OR11H12	0	0	0	0	0	0	0	0	0
OR11H2	0	0	0	0	0	0	0	0	0
OR11H4	0	0	0	0	0	0	0	0	0
OR11H6	0	0	0	0	0	0	0	0	0
OR11H7	0	0	0	0	0	0	0	0	0
OR11L1	0	0	0	0	0	0	0	0	0
OR12D1	0	0	0	0	0	0	0	0	0
OR12D2	0	0	0	0	0	0	0	0	0
OR12D3	0	0	0	0	0	0	0	0	0
OR13A1	0	0	0	0	0	0	0	0	0
OR13C2	0	0	0	0	0	0	0	0	0
OR13C3	0	0	0	0	0	0	0	0	0
OR13C4	0	0	0	0	0	0	0	0	0
OR13C5	0	0	0	0	0	0	0	0	0
OR13C7	0	0	0	0	0	0	0	0	0
OR13C8	0	0	0	0	0	0	0	0	0
OR13C9	0	0	0	0	0	0	0	0	0
OR13D1	0	0	0	0	0	0	0	0	0
OR13F1	0	0	0	0	0	0	0	0	0
OR13G1	0	0	0	0	0	0	0	0	0
OR13H1	0	0	0	0	0	0	0	0	0
OR13J1	0	0	0	0	0	0	0	0	0
OR14A16	0	0	0	0	0	0	0	0	0
OR14A2	0	0	0	0	0	0	0	0	0
OR14C36	0	0	0	0	0	0	0	0	0
OR14I1	0	0	0	0	0	0	0	0	0
OR14J1	0	0	0	0	0	0	0	0	0
OR14K1	0	0	0	0	0	0	0	0	0
OR1A1	0	0	0	0	0	0	0	0	0
OR1A2	0	0	0	0	0	0	0	0	0
OR1B1	0	0	0	0	0	0	0	0	0
OR1C1	0	0	0	0	0	0	0	0	0
OR1D2	0	0	0	0	0	0	0	0	0
OR1D4	0	0	0	0	0	0	0	0	0
OR1D5	0	0	0	0	0	0	0	0	0
OR1E1	0	0	0	0	0	0	0	0	0
OR1E2	0	0	0	0	0	0	0	0	0
OR1E3	0	0	0	0	0	0	0	0	0
OR1F1	0	0	0	0	0	0	0	0	0
OR1G1	0	0	0	0	0	0	0	0	0
OR1I1	0	0	0	0	0	0	0	0	0
OR1J1	0	2.23891e-05	0	0	302.253	0	0	1.24668e-09	0
OR1J2	0	0	0	0	0	0	0	0	0
OR1J4	0	0	0	0	0	0	0	0	0
OR1K1	0	0	0	0	0	0	0	0	0
OR1L1	0	0	0	0	0	0	0	0	0
OR1L3	0	0	0	0	0	0	0	0	0
OR1L4	0	0	0	0	0	0	0	0	0
OR1L6	0	0	0	0	0	0	0	0	0
OR1L8	0	0	0	0	0	0	0	0	0
OR1M1	0	0	0	0	0	0	0	0	0
OR1N1	0	0	0	0	0	0	0	0	0
OR1N2	0	2.70901e-05	2.53407e-05	0	365.717	342.099	0	1.50845e-09	1.41103e-09
OR1P1	0	0	0	0	0	0	0	0	0
OR1Q1	0	5.50679e-06	0	0	74.3416	0	0	3.06632e-10	0
OR1S1	0	0	0	0	0	0	0	0	0
OR1S2	0	0	0	0	0	0	0	0	0
OR2A1	0	0	0	0	0	0	0	0	0
OR2A12	0	0	0	0	0	0	0	0	0
OR2A14	0	0	0	0	0	0	0	0	0
OR2A2	0	0	0	0	0	0	0	0	0
OR2A25	0	0	0	0	0	0	0	0	0
OR2A4	0	0	0	0	0	0	0	0	0
OR2A42	0	0	0	0	0	0	0	0	0
OR2A5	0	0	0	0	0	0	0	0	0
OR2A7	0	0	0	0	0	0	0	0	0
OR2AE1	0	0	0	0	0	0	0	0	0
OR2AG1	0	0	0	0	0	0	0	0	0
OR2AG2	0	0	0	0	0	0	0	0	0
OR2AJ1	0	0	0	0	0	0	0	0	0
OR2AK2	0	0	0	0	0	0	0	0	0
OR2AP1	0	0	0	0	0	0	0	0	0
OR2AT4	0	4.03413e-06	6.37981e-05	0	54.4607	861.275	0	2.24631e-10	3.55244e-09
OR2B11	0	0	0	0	0	0	0	0	0
OR2B2	0	0	0	0	0	0	0	0	0
OR2B3	0	0	0	0	0	0	0	0	0
OR2B6	0	0	0	0	0	0	0	0	0
OR2C1	0	0	0	0	0	0	0	0	0
OR2C3	0	0	0	0	0	0	0	0	0
OR2D2	0	0	0	0	0	0	0	0	0
OR2D3	0	0	0	0	0	0	0	0	0
OR2F1	0	0	0	0	0	0	0	0	0
OR2F2	0	0	0	0	0	0	0	0	0
OR2G2	0	0	0	0	0	0	0	0	0
OR2G3	0	0	0	0	0	0	0	0	0
OR2G6	0	0	0	0	0	0	0	0	0
OR2H2	0	0	0	0	0	0	0	0	0
OR2J1	0	0	0	0	0	0	0	0	0
OR2J2	0	0	0	0	0	0	0	0	0
OR2J3	0	0	0	0	0	0	0	0	0
OR2K2	0	0	0	0	0	0	0	0	0
OR2L2	0	1.75292e-05	0	0	236.644	0	0	9.76069e-10	0
OR2L3	0	1.17549e-05	0	0	158.692	0	0	6.54545e-10	0
OR2L5	0	0	0	0	0	0	0	0	0
OR2L8	0	0	0	0	0	0	0	0	0
OR2M2	0	0	0	0	0	0	0	0	0
OR2M3	0	0	0	0	0	0	0	0	0
OR2M4	0	0	0	0	0	0	0	0	0
OR2M5	0	0	0	0	0	0	0	0	0
OR2M7	0	0	0	0	0	0	0	0	0
OR2S2	0	0	0	0	0	0	0	0	0
OR2T1	0	0	0	0	0	0	0	0	0
OR2T10	0	0	0	0	0	0	0	0	0
OR2T11	0	0	0	0	0	0	0	0	0
OR2T12	0	0	0	0	0	0	0	0	0
OR2T2	0	0	0	0	0	0	0	0	0
OR2T27	0	0	0	0	0	0	0	0	0
OR2T29	0	0	0	0	0	0	0	0	0
OR2T3	0	0	0	0	0	0	0	0	0
OR2T33	0	2.05685e-06	0	0	27.7674	0	0	1.14531e-10	0
OR2T34	0	0	0	0	0	0	0	0	0
OR2T35	0	0	0	0	0	0	0	0	0
OR2T4	0	0	0	0	0	0	0	0	0
OR2T5	0	0	0	0	0	0	0	0	0
OR2T6	0	0	0	0	0	0	0	0	0
OR2T7	0	0	0	0	0	0	0	0	0
OR2T8	0	0	0	0	0	0	0	0	0
OR2V1	0	0	0	0	0	0	0	0	0
OR2V2	0	0	0	0	0	0	0	0	0
OR2W1	0	0	0	0	0	0	0	0	0
OR2W5	0	0	0	0	0	0	0	0	0
OR2Y1	0	0	0	0	0	0	0	0	0
OR2Z1	0	0	0	0	0	0	0	0	0
OR3A1	0	0	0	0	0	0	0	0	0
OR3A2	0	0	0	0	0	0	0	0	0
OR3A3	0	0	0	0	0	0	0	0	0
OR4A15	0	0	0	0	0	0	0	0	0
OR4A16	0	0	0	0	0	0	0	0	0
OR4A47	0	0	0	0	0	0	0	0	0
OR4A5	0	0	0	0	0	0	0	0	0
OR4A8	0	0	0	0	0	0	0	0	0
OR4B1	0	0	0	0	0	0	0	0	0
OR4C11	0	0	0	0	0	0	0	0	0
OR4C12	0	0	0	0	0	0	0	0	0
OR4C13	0	0	0	0	0	0	0	0	0
OR4C15	0	0	0	0	0	0	0	0	0
OR4C16	0	0	0	0	0	0	0	0	0
OR4C3	0	0	0	0	0	0	0	0	0
OR4C45	0	0	0	0	0	0	0	0	0
OR4C46	0	0	0	0	0	0	0	0	0
OR4C5	0	0	0	0	0	0	0	0	0
OR4C6	0	0	0	0	0	0	0	0	0
OR4D1	0	0	0	0	0	0	0	0	0
OR4D10	0	0	0	0	0	0	0	0	0
OR4D11	0	0	0	0	0	0	0	0	0
OR4D2	0	0	0	0	0	0	0	0	0
OR4D5	0	0	0	0	0	0	0	0	0
OR4D6	0	0	0	0	0	0	0	0	0
OR4D9	0	0	0	0	0	0	0	0	0
OR4E1	0	0	0	0	0	0	0	0	0
OR4E2	0	0	0	0	0	0	0	0	0
OR4F15	0	0	0	0	0	0	0	0	0
OR4F16	0	0	0	0	0	0	0	0	0
OR4F17	0	0	0	0	0	0	0	0	0
OR4F21	0	0	0	0	0	0	0	0	0
OR4F29	0	0	0	0	0	0	0	0	0
OR4F3	0	0	0	0	0	0	0	0	0
OR4F4	0	0	0	0	0	0	0	0	0
OR4F5	0	0	0	0	0	0	0	0	0
OR4F6	0	0	0	0	0	0	0	0	0
OR4K1	0	0	0	0	0	0	0	0	0
OR4K13	0	0	0	0	0	0	0	0	0
OR4K14	0	0	0	0	0	0	0	0	0
OR4K15	0	0	0	0	0	0	0	0	0
OR4K17	0	0	0	0	0	0	0	0	0
OR4K2	0	0	0	0	0	0	0	0	0
OR4K3	0	0	0	0	0	0	0	0	0
OR4K5	0	0	0	0	0	0	0	0	0
OR4L1	0	0	0	0	0	0	0	0	0
OR4M1	0	0	0	0	0	0	0	0	0
OR4M2	0	0	0	0	0	0	0	0	0
OR4N2	0	0	0	0	0	0	0	0	0
OR4N4	0	0	0	0	0	0	0	0	0
OR4N5	0	0	0	0	0	0	0	0	0
OR4P4	0	0	0	0	0	0	0	0	0
OR4Q2	0	0	0	0	0	0	0	0	0
OR4Q3	0	0	0	0	0	0	0	0	0
OR4S1	0	0	0	0	0	0	0	0	0
OR4S2	0	0	0	0	0	0	0	0	0
OR4X1	0	0	0	0	0	0	0	0	0
OR4X2	0	0	0	0	0	0	0	0	0
OR51A2	0	0	0	0	0	0	0	0	0
OR51A4	0	0	0	0	0	0	0	0	0
OR51A7	0	0	0	0	0	0	0	0	0
OR51B2	0	0	0	0	0	0	0	0	0
OR51B4	0	0	0	0	0	0	0	0	0
OR51B5	0	0	0	0	0	0	0	0	0
OR51B6	0	0	0	0	0	0	0	0	0
OR51D1	0	0	0	0	0	0	0	0	0
OR51F1	0	0	0	0	0	0	0	0	0
OR51F2	0	0	0	0	0	0	0	0	0
OR51G1	0	0	0	0	0	0	0	0	0
OR51G2	0	0	0	0	0	0	0	0	0
OR51H1	0	0	0	0	0	0	0	0	0
OR51I1	0	0	0	0	0	0	0	0	0
OR51I2	0	0	0	0	0	0	0	0	0
OR51J1	0	0	0	0	0	0	0	0	0
OR51L1	0	0	0	0	0	0	0	0	0
OR51M1	0	0	0	0	0	0	0	0	0
OR51Q1	0	0	0	0	0	0	0	0	0
OR51S1	0	0	0	0	0	0	0	0	0
OR51T1	0	0	0	0	0	0	0	0	0
OR51V1	0	0	0	0	0	0	0	0	0
OR52A1	0	0	0	0	0	0	0	0	0
OR52A5	0	0	0	0	0	0	0	0	0
OR52B2	0	0	0	0	0	0	0	0	0
OR52B4	0	0	0	0	0	0	0	0	0
OR52B6	0	0	0	0	0	0	0	0	0
OR52D1	0	0	0	0	0	0	0	0	0
OR52E1	0	0	0	0	0	0	0	0	0
OR52E2	0	0	0	0	0	0	0	0	0
OR52E4	0	0	0	0	0	0	0	0	0
OR52E5	0	0	0	0	0	0	0	0	0
OR52E6	0	0	0	0	0	0	0	0	0
OR52E8	0	0	0	0	0	0	0	0	0
OR52H1	0	0	0	0	0	0	0	0	0
OR52I1	0	0	0	0	0	0	0	0	0
OR52I2	0	0	0	0	0	0	0	0	0
OR52J3	0	0	0	0	0	0	0	0	0
OR52K1	0	0	0	0	0	0	0	0	0
OR52K2	0	0	0	0	0	0	0	0	0
OR52L1	0	0	0	0	0	0	0	0	0
OR52M1	0	0	0	0	0	0	0	0	0
OR52N1	0	0	0	0	0	0	0	0	0
OR52N2	0	0	0	0	0	0	0	0	0
OR52N4	0	2.46756e-06	0	0	33.312	0	0	1.374e-10	0
OR52N5	0	0	0	0	0	0	0	0	0
OR52R1	0	0	0	0	0	0	0	0	0
OR52W1	0	0	0	0	0	0	0	0	0
OR52Z1	0	0	0	0	0	0	0	0	0
OR56A1	0	0	0	0	0	0	0	0	0
OR56A3	0	0	0	0	0	0	0	0	0
OR56A4	0	0	0	0	0	0	0	0	0
OR56A5	0	0	0	0	0	0	0	0	0
OR56B1	0	0	0	0	0	0	0	0	0
OR56B4	0	0	0	0	0	0	0	0	0
OR5A1	0	0	0	0	0	0	0	0	0
OR5A2	0	0	0	0	0	0	0	0	0
OR5AC1	0	0	0	0	0	0	0	0	0
OR5AC2	0	0	0	0	0	0	0	0	0
OR5AK2	0	0	0	0	0	0	0	0	0
OR5AL1	0	0	0	0	0	0	0	0	0
OR5AN1	0	0	0	0	0	0	0	0	0
OR5AP2	0	0	0	0	0	0	0	0	0
OR5AR1	0	0	0	0	0	0	0	0	0
OR5AS1	0	0	0	0	0	0	0	0	0
OR5AU1	0	0	0	0	0	0	0	0	0
OR5B12	0	0	0	0	0	0	0	0	0
OR5B17	0	0	0	0	0	0	0	0	0
OR5B2	0	0	0	0	0	0	0	0	0
OR5B21	0	0	0	0	0	0	0	0	0
OR5B3	0	0	0	0	0	0	0	0	0
OR5C1	0	0	0	0	0	0	0	0	0
OR5D13	0	0	0	0	0	0	0	0	0
OR5D14	0	0	0	0	0	0	0	0	0
OR5D16	0	0	0	0	0	0	0	0	0
OR5D18	0	0	0	0	0	0	0	0	0
OR5F1	0	0	0	0	0	0	0	0	0
OR5G3	0	0	0	0	0	0	0	0	0
OR5H1	0	0	0	0	0	0	0	0	0
OR5H14	0	0	0	0	0	0	0	0	0
OR5H15	0	0	0	0	0	0	0	0	0
OR5H2	0	0	0	0	0	0	0	0	0
OR5H6	0	0	0	0	0	0	0	0	0
OR5H8	0	0	0	0	0	0	0	0	0
OR5I1	0	0	0	0	0	0	0	0	0
OR5J2	0	0	0	0	0	0	0	0	0
OR5K1	0	0	0	0	0	0	0	0	0
OR5K2	0	0	0	0	0	0	0	0	0
OR5K3	0	0	0	0	0	0	0	0	0
OR5K4	0	0	0	0	0	0	0	0	0
OR5L1	0	0	0	0	0	0	0	0	0
OR5L2	0	0	0	0	0	0	0	0	0
OR5M1	0	0	0	0	0	0	0	0	0
OR5M10	0	0	0	0	0	0	0	0	0
OR5M11	0	0	0	0	0	0	0	0	0
OR5M3	0	0	0	0	0	0	0	0	0
OR5M8	0	0	0	0	0	0	0	0	0
OR5M9	0	0	0	0	0	0	0	0	0
OR5R1	0	0	0	0	0	0	0	0	0
OR5T1	0	0	0	0	0	0	0	0	0
OR5T2	0	0	0	0	0	0	0	0	0
OR5T3	0	0	0	0	0	0	0	0	0
OR5V1	0	0	0	0	0	0	0	0	0
OR5W2	0	0	0	0	0	0	0	0	0
OR6A2	0	0	0	0	0	0	0	0	0
OR6B1	0	0	0	0	0	0	0	0	0
OR6B2	0	0	0	0	0	0	0	0	0
OR6C1	0	0	0	0	0	0	0	0	0
OR6C2	0	0	0	0	0	0	0	0	0
OR6C3	0	0	0	0	0	0	0	0	0
OR6C4	0	0	0	0	0	0	0	0	0
OR6C6	0	0	0	0	0	0	0	0	0
OR6C65	0	0	0	0	0	0	0	0	0
OR6C68	0	0	0	0	0	0	0	0	0
OR6C70	0	0	0	0	0	0	0	0	0
OR6C74	0	0	0	0	0	0	0	0	0
OR6C75	0	0	0	0	0	0	0	0	0
OR6C76	0	0	0	0	0	0	0	0	0
OR6F1	0	0	0	0	0	0	0	0	0
OR6J1	0	0	0	0	0	0	0	0	0
OR6K2	0	0	0	0	0	0	0	0	0
OR6K3	0	0	0	0	0	0	0	0	0
OR6K6	0	0	0	0	0	0	0	0	0
OR6M1	0	0	0	0	0	0	0	0	0
OR6N1	0	0	0	0	0	0	0	0	0
OR6N2	0	0	0	0	0	0	0	0	0
OR6P1	0	0	0	0	0	0	0	0	0
OR6Q1	0	0	0	0	0	0	0	0	0
OR6S1	0	0	0	0	0	0	0	0	0
OR6T1	0	0	0	0	0	0	0	0	0
OR6X1	0	0	0	0	0	0	0	0	0
OR6Y1	0	0	0	0	0	0	0	0	0
OR7A10	0	0	0	0	0	0	0	0	0
OR7A17	0	0	0	0	0	0	0	0	0
OR7A5	0	0	0	0	0	0	0	0	0
OR7C1	0	0	0	0	0	0	0	0	0
OR7C2	0	0	0	0	0	0	0	0	0
OR7D4	0	0	0	0	0	0	0	0	0
OR7E24	0	0	0	0	0	0	0	0	0
OR7G1	0	0	0	0	0	0	0	0	0
OR7G2	0	0	0	0	0	0	0	0	0
OR7G3	0	0	0	0	0	0	0	0	0
OR8A1	0	0	0	0	0	0	0	0	0
OR8B12	0	0	0	0	0	0	0	0	0
OR8B2	0	0	0	0	0	0	0	0	0
OR8B3	0	0	0	0	0	0	0	0	0
OR8B4	0	0	0	0	0	0	0	0	0
OR8B8	0	0	0	0	0	0	0	0	0
OR8D1	0	0	0	0	0	0	0	0	0
OR8D2	0	0	0	0	0	0	0	0	0
OR8D4	0	0	0	0	0	0	0	0	0
OR8G1	0	0	0	0	0	0	0	0	0
OR8G5	0	0	0	0	0	0	0	0	0
OR8H1	0	0	0	0	0	0	0	0	0
OR8H2	0	0	0	0	0	0	0	0	0
OR8H3	0	0	0	0	0	0	0	0	0
OR8I2	0	0	0	0	0	0	0	0	0
OR8J1	0	0	0	0	0	0	0	0	0
OR8J2	0	0	0	0	0	0	0	0	0
OR8J3	0	0	0	0	0	0	0	0	0
OR8K1	0	0	0	0	0	0	0	0	0
OR8K3	0	0	0	0	0	0	0	0	0
OR8K5	0	0	0	0	0	0	0	0	0
OR8S1	0	1.06857e-05	0	0	144.257	0	0	5.95007e-10	0
OR8U1	0	0	0	0	0	0	0	0	0
OR9A2	0	0	0	0	0	0	0	0	0
OR9A4	0	0	0	0	0	0	0	0	0
OR9G1	0	0	0	0	0	0	0	0	0
OR9G4	0	0	0	0	0	0	0	0	0
OR9I1	0	0	0	0	0	0	0	0	0
OR9K2	0	0	0	0	0	0	0	0	0
OR9Q1	0	0	0	0	0	0	0	0	0
OR9Q2	0	0	0	0	0	0	0	0	0
OXGR1	0	0	0	0	0	0	0	0	0
P2RX1	0	0	0	0	0	0	0	0	0
P2RX2	0	0	0	0	0	0	0	0	0
P2RX3	0	0	0	0	0	0	0	0	0
P2RY10	0	0	0	0	0	0	0	0	0
P2RY12	0	0	0	0	0	0	0	0	0
P2RY4	0	0	0	0	0	0	0	0	0
PRLHR	0	6.66695e-06	8.98684e-05	0	90.0038	1213.22	0	3.71233e-10	5.0041e-09
PROKR1	0	0	0	0	0	0	0	0	0
PROKR2	0	0	0	0	0	0	0	0	0
RXFP2	0	0	0	0	0	0	0	0	0
RXFP3	0	0	0	0	0	0	0	0	0
RXFP4	0	0	0	0	0	0	0	0	0
SCT	0	3.95128e-05	0.000510202	0	533.423	6887.72	0	2.20017e-09	2.84093e-08
SSTR3	0	1.07235e-05	0	0	144.768	0	0	5.97114e-10	0
SSTR4	0	0	0	0	0	0	0	0	0
SSTR5	0	0	0	0	0	0	0	0	0
TAAR1	0	0	0	0	0	0	0	0	0
TAAR2	0	0	0	0	0	0	0	0	0
TAAR6	0	0	0	0	0	0	0	0	0
TAAR8	0	0	0	0	0	0	0	0	0
TAAR9	0	0	0	0	0	0	0	0	0
TAS1R1	0	0	0	0	0	0	0	0	0
TAS1R2	0	0	0	0	0	0	0	0	0
TAS1R3	0	0	0	0	0	0	0	0	0
TAS2R1	0	0	0	0	0	0	0	0	0
TAS2R10	0	8.77439e-06	0	0	118.454	0	0	4.8858e-10	0
TAS2R16	0	0	0	0	0	0	0	0	0
TAS2R19	0	2.18165e-05	0	0	294.523	0	0	1.2148e-09	0
TAS2R3	0	0	0	0	0	0	0	0	0
TAS2R33	0	0	0	0	0	0	0	0	0
[truncated: 17,306 more rows]
