# Supplementary material for: “Energetics of the outer retina II: Calculation of a spatio-temporal energy budget in retinal pigment epithelium and photoreceptor cells based on quantification of cellular processes”
Source: PLoS One. 2025 Jan 27;20(1):e0311169. doi: 10.1371/journal.pone.0311169 (PMC11771881; doi:10.1371/journal.pone.0311169)
Supplement: S4 Table — (XLSX) [file pone.0311169.s005.xlsx]

## Sheet: rPR
Supplementary Table S4. Detailed energy budget in rPR, cPR, and RPE cells
Sheet 1. Detaild calculations for sub-processes and average (if budget was calculated in more than one way) in rPR cells. Rows in red were not included in averages
Process name	Subprocess name	Type of / notes on calculation	Cell type	Type of currency	Flux (s-1 cell-1)	Flux ATP equivalent (s-1 cell-1)	NIGHT	DAY 1st 6 h	DAY 2nd 6 h
Plasma membrane ion transport	Dark current (Na/K ATPase)	Based on demand	rPR	ATP	102000000	102000000	NIGHT
Plasma membrane ion transport	Dark current (Na/K ATPase)	Published (PMC3515641)	rPR	ATP	57000000		NIGHT
Plasma membrane ion transport	Dark current (Na/K ATPase)	Based on enzyme abundance (Lukowski) and kcat	rPR	ATP	26500000							STDEV				standard error
Plasma membrane ion transport	Dark current (Na/K ATPase)	Average	rPR	ATP	102000000	102000000	NIGHT					3.18198e+07		2	1.41421	22500000
Plasma membrane ion transport	Basal (indoors light) current (Na/K ATPase)	Published (PMC3515641)	rPR	ATP	5000000	5000000		DAY 1st 6 h	DAY 2nd 6 h
Plasma membrane ion transport	Basal (indoors light) current (Na/K ATPase)	Published (https://www.pnas.org/doi/10.1073/pnas.2001776117)	rPR	ATP	15000000	15000000		DAY 1st 6 h	DAY 2nd 6 h
Plasma membrane ion transport	Basal (indoors light) current (Na/K ATPase)	Average	rPR	ATP	10000000	10000000		DAY 1st 6 h	DAY 2nd 6 h
Plasma membrane ion transport	Maintenance of plasma membrane Ca2+ ion gradients	Based on enzyme abundance (Lukowski) and kcat	rPR	ATP	1860000
Plasma membrane ion transport	Maintenance of plasma membrane Ca2+ ion gradients	Based on enzyme abundance (Lukowski) and kcat	rPR	ATP	62100
Plasma membrane ion transport	Maintenance of plasma membrane Ca2+ ion gradients	Based on demand	rPR	ATP	25000000	25000000	NIGHT
Plasma membrane ion transport	Maintenance of plasma membrane Ca2+ ion gradients	Published (https://www.pnas.org/doi/10.1073/pnas.2001776117)	rPR	ATP	25000000
Plasma membrane ion transport	Maintenance of plasma membrane Ca2+ ion gradients	Published (PMID: 19084410)	rPR	ATP	34000000
Plasma membrane ion transport	Maintenance of plasma membrane Ca2+ ion gradients	Average	rPR	ATP	25000000	25000000	NIGHT
Plasma membrane ion transport	Maintenance of plasma membrane Ca2+ ion gradients (basal/light)	Published (https://www.pnas.org/doi/10.1073/pnas.2001776117)	rPR	ATP	2000000	2000000		DAY 1st 6 h	DAY 2nd 6 h
Cytoskeleton	Actin fiber polymerization and depolymerization	Based on enzyme abundance (Lukowski) and kcat	rPR	ATP	1950	1950	NIGHT	DAY 1st 6 h
Cytoskeleton	Actin fiber polymerization and depolymerization	Based on enzyme abundance (Lukowski) and kcat	rPR	ATP	5790	5790			DAY 2nd 6 h
Cytoskeleton	Transport by myosin molecules on actin filaments	Based on enzyme abundance (Lukowski) and kcat	rPR	ATP	3270000	3270000			DAY 2nd 6 h
Cytoskeleton	Microtubule polymerization and depolymerization	Based on enzyme abundance (Lukowski) and kcat	rPR	GTP	259000	259000			DAY 2nd 6 h
Cytoskeleton	Transport by kinesin molecules on microtubules	Based on enzyme abundance (Lukowski) and kcat	rPR	ATP	55400	55400	NIGHT	DAY 1st 6 h
Cytoskeleton	Transport by kinesin molecules on microtubules	Based on enzyme abundance (Lukowski) and kcat	rPR	ATP	20200000	20200000			DAY 2nd 6 h
Cytoskeleton	Transport by dynein molecules on microtubules	Based on enzyme abundance (Lukowski) and kcat	rPR	ATP	192000	192000	NIGHT	DAY 1st 6 h
Cytoskeleton	Transport by dynein molecules on microtubules	Based on enzyme abundance (Lukowski) and kcat	rPR	ATP	960000	960000			DAY 2nd 6 h
Cytoskeleton	Rab and Arf GTPases (vesicle transport)	Based on enzyme abundance (Lukowski) and kcat	rPR	GTP	1210000	1210000	NIGHT	DAY 1st 6 h
Cytoskeleton	Rab and Arf GTPases (vesicle transport)	Based on enzyme abundance (Lukowski) and kcat	rPR	GTP	2420000	2420000			DAY 2nd 6 h
Cytoskeleton	Rho GTPases	Based on enzyme abundance (Lukowski) and kcat	rPR	GTP	88300	88300	NIGHT	DAY 1st 6 h
Cytoskeleton	Rho GTPases	Based on enzyme abundance (Lukowski) and kcat	rPR	GTP	177000	177000			DAY 2nd 6 h
Protein turnover	Primary transcript production	Based on demand	rPR	ATP	876000	876000			DAY 2nd 6 h
Protein turnover	Splicing and nuclear export	Based on demand	rPR	ATP	17800	17800			DAY 2nd 6 h
Protein turnover	Ribosome turnover - Transport of ribosomal subunits into nucleus	Based on demand	rPR	GTP	900	900			DAY 2nd 6 h
Protein turnover	Ribosome turnover - Production of rRNA in nucleus	Based on demand	rPR	ATP	143000	143000			DAY 2nd 6 h
Protein turnover	Ribosome turnover - Processing of small subunit	Based on demand	rPR	ATP, GTP	6320	6320			DAY 2nd 6 h
Protein turnover	Ribosome turnover - Processing of large subunit - nucleus	Based on demand	rPR	ATP, GTP	41600	41600			DAY 2nd 6 h
Protein turnover	Ribosome turnover - Processing of large subunit - cytosol	Based on demand	rPR	ATP, GTP	73.6	73.6			DAY 2nd 6 h
Protein turnover	Translation	Based on demand	rPR	ATP, GTP	11000000	11000000			DAY 2nd 6 h
Protein turnover	Chaperone folding	Based on demand	rPR	ATP	29400	29400			DAY 2nd 6 h
Protein turnover	PTM Phosphorylation	Based on demand	rPR	ATP	17600	17600	NIGHT	DAY 1st 6 h	DAY 2nd 6 h
Protein turnover	PTM Glycosylation	Based on demand	rPR	ATP	5870	5870	NIGHT	DAY 1st 6 h	DAY 2nd 6 h
Protein turnover	PTM Acetylation	Based on demand	rPR	Acetyl-CoA	20800	20800	NIGHT	DAY 1st 6 h	DAY 2nd 6 h
Protein turnover	PTM Ubiquitination	Based on demand	rPR	ATP	2320	2320	NIGHT	DAY 1st 6 h	DAY 2nd 6 h
Protein turnover	Protein degradation via Proteasome	Based on demand	rPR	ATP	55700	55700	NIGHT	DAY 1st 6 h	DAY 2nd 6 h
Protein turnover	Protein degradation via Proteasome	Based on enzyme abundance (Lukowski) and kcat	rPR	ATP	143000	143000	NIGHT	DAY 1st 6 h	DAY 2nd 6 h
Protein turnover	Protein degradation via Proteasome	Average	rPR	ATP	99350	99350	NIGHT	DAY 1st 6 h	DAY 2nd 6 h
Protein turnover	Protein degradation via lysosome	Based on demand	rPR	ATP	104000	104000
Protein turnover	Protein degradation via lysosome	Based on enzyme abundance (Lukowski) and kcat	rPR	ATP	2440000
Protein turnover	Protein degradation via lysosome	Based on demand * 4	rPR	ATP	416000	416000		DAY 1st 6 h
Lipid turnover	Cholesterol production	Based on demand	rPR	ATP, Acetyl-CoA, NADPH	1700000	1700000			DAY 2nd 6 h
Lipid turnover	Phospholipid turnover	Based on demand	rPR	ATP	600000	600000			DAY 2nd 6 h
Lipid turnover	Flippases	Based on enzyme abundance (Lukowski) and kcat	rPR	ATP	640000	640000	NIGHT	DAY 1st 6 h	DAY 2nd 6 h
Intracellular ion transport	Lysosomes (remaining capacity)	Based on enzyme/kcat (Lukowski)	rPR	ATP	2340000	2280000		DAY 1st 6 h
Intracellular ion transport	Endoplasmic reticulum and golgi Ca ATPase	Based on enzyme abundance (Lukowski) and kcat	rPR	ATP	72400	72400	NIGHT	DAY 1st 6 h	DAY 2nd 6 h
DNA repair	All DNA repair processes summed	Based on demand	rPR	ATP	45.06	45.06			DAY 2nd 6 h
Synaptic transmission	Glutamate recycling	Based on demand	rPR	ATP	579000	579000	NIGHT
Visual transduction	Transducin activation	Based on demand	rPR	GTP	42000	42000		DAY 1st 6 h	DAY 2nd 6 h
Visual transduction	PDEdelta activation and cGMP hydrolysis	Based on demand	rPR	GTP, ATP	1000000	1000000		DAY 1st 6 h	DAY 2nd 6 h
Visual transduction	Phosphorylation of rhodopsin by rhodopsin kinase	Based on demand	rPR	ATP	1800	1800		DAY 1st 6 h	DAY 2nd 6 h
Visual transduction	Retinal recycling in rPR	Based on demand	rPR	ATP	1980	1980		DAY 1st 6 h	DAY 2nd 6 h

## Sheet: cPR
Supplementary Table S4. Detailed energy budget in rPR, cPR, and RPE cells
Sheet 2. Detaild calculations for sub-processes and average (if budget was calculated in more than one way) in cPR cells. Rows in red were not included in averages
Process name	Subprocess name	Type of / notes on calculation	Cell type	Type of currency	Flux (s-1 cell-1)	Flux ATP equivalent (s-1 cell-1)	NIGHT	DAY 1st 6 h	DAY 2nd 6 h
Plasma membrane ion transport	Dark current (Na/K ATPase)	Published (https://www.pnas.org/doi/10.1073/pnas.2001776117)	cPR	ATP	50000000	50000000	NIGHT
Plasma membrane ion transport	Dark current (Na/K ATPase)	Based on enzyme abundance (Lukowski) and kcat	cPR	ATP	42300000	42300000	NIGHT
Plasma membrane ion transport	Dark current (Na/K ATPase)	Average	cPR	ATP	46150000	46150000	NIGHT
Plasma membrane ion transport	Basal (indoors light) current (Na/K ATPase)	Published (https://www.pnas.org/doi/10.1073/pnas.2001776117)	cPR	ATP	25000000	25000000		DAY 1st 6 h	DAY 2nd 6 h
Plasma membrane ion transport	Maintenance of plasma membrane Ca2+ ion gradients	Based on demand	cPR	ATP	160000000	160000000	NIGHT
Plasma membrane ion transport	Maintenance of plasma membrane Ca2+ ion gradients	Published (https://www.pnas.org/doi/10.1073/pnas.2001776117)	cPR	ATP	90000000	90000000	NIGHT
Plasma membrane ion transport	Maintenance of plasma membrane Ca2+ ion gradients	Average	cPR	ATP	125000000	125000000	NIGHT
Plasma membrane ion transport	Maintenance of plasma membrane Ca2+ ion gradients (basal/light)	Published (https://www.pnas.org/doi/10.1073/pnas.2001776117)	cPR	ATP	90000000	90000000		DAY 1st 6 h	DAY 2nd 6 h
Cytoskeleton	Actin fiber polymerization and depolymerization	Based on enzyme/kcat (Lukowski)	cPR	ATP	1430	1430	NIGHT	DAY 1st 6 h
Cytoskeleton	Actin fiber polymerization and depolymerization	Based on enzyme abundance (Lukowski) and kcat	cPR	ATP	4260	4260			DAY 2nd 6 h
Cytoskeleton	Transport by myosin molecules on actin filaments	Based on enzyme abundance (Lukowski) and kcat	cPR	ATP	2410000	2410000			DAY 2nd 6 h
Cytoskeleton	Microtubule polymerization and depolymerization	Based on enzyme abundance (Lukowski) and kcat	cPR	GTP	158000	158000			DAY 2nd 6 h
Cytoskeleton	Transport by kinesin molecules on microtubules	Based on enzyme abundance (Lukowski) and kcat	cPR	ATP	33700	33700	NIGHT	DAY 1st 6 h
Cytoskeleton	Transport by kinesin molecules on microtubules	Based on enzyme abundance (Lukowski) and kcat	cPR	ATP	26200000	26200000			DAY 2nd 6 h
Cytoskeleton	Transport by dynein molecules on microtubules	Based on enzyme abundance (Lukowski) and kcat	cPR	ATP	160000	160000	NIGHT	DAY 1st 6 h
Cytoskeleton	Transport by dynein molecules on microtubules	Based on enzyme abundance (Lukowski) and kcat	cPR	ATP	800000	800000			DAY 2nd 6 h
Cytoskeleton	Rab and Arf GTPases (vesicle transport)	Based on enzyme abundance (Lukowski) and kcat	cPR	GTP	1050000	1050000	NIGHT	DAY 1st 6 h
Cytoskeleton	Rab and Arf GTPases (vesicle transport)	Based on enzyme abundance (Lukowski) and kcat	cPR	GTP	2100000	2100000			DAY 2nd 6 h
Cytoskeleton	Rho GTPases	Based on enzyme abundance (Lukowski) and kcat	cPR	GTP	73500	73500	NIGHT	DAY 1st 6 h
Cytoskeleton	Rho GTPases	Based on enzyme abundance (Lukowski) and kcat	cPR	GTP	147000	147000			DAY 2nd 6 h
Protein turnover	Primary transcript production	Based on demand	cPR	ATP	876000	876000			DAY 2nd 6 h
Protein turnover	Splicing and nuclear export	Based on demand	cPR	ATP	17800	17800			DAY 2nd 6 h
Protein turnover	Ribosome turnover - Transport of ribosomal subunits into nucleus	Based on demand	cPR	GTP	712	712			DAY 2nd 6 h
Protein turnover	Ribosome turnover - Production of rRNA in nucleus	Based on demand	cPR	ATP	143000	143000			DAY 2nd 6 h
Protein turnover	Ribosome turnover - Processing of small subunit	Based on demand	cPR	ATP, GTP	6320	6320			DAY 2nd 6 h
Protein turnover	Ribosome turnover - Processing of large subunit - nucleus	Based on demand	cPR	ATP, GTP	41600	41600			DAY 2nd 6 h
Protein turnover	Ribosome turnover - Processing of large subunit - cytosol	Based on demand	cPR	ATP, GTP	73.6	73.6			DAY 2nd 6 h
Protein turnover	Translation	Based on demand	cPR	ATP, GTP	10900000	10900000			DAY 2nd 6 h
Protein turnover	Chaperone folding	Based on demand	cPR	ATP	28900	28900			DAY 2nd 6 h
Protein turnover	PTM Phosphorylation	Based on demand	cPR	ATP	17400	17400	NIGHT	DAY 1st 6 h	DAY 2nd 6 h
Protein turnover	PTM Glycosylation	Based on demand	cPR	ATP	5790	5790	NIGHT	DAY 1st 6 h	DAY 2nd 6 h
Protein turnover	PTM Acetylation	Based on demand	cPR	Acetyl-CoA	20500	20500	NIGHT	DAY 1st 6 h	DAY 2nd 6 h
Protein turnover	PTM Ubiquitination	Based on demand	cPR	ATP	2290	2290	NIGHT	DAY 1st 6 h	DAY 2nd 6 h
Protein turnover	Protein degradation via Proteasome	Based on demand	cPR	ATP	72300	72300	NIGHT	DAY 1st 6 h	DAY 2nd 6 h
Protein turnover	Protein degradation via Proteasome	Based on enzyme abundance (Lukowski) and kcat	cPR	ATP	95900	95900	NIGHT	DAY 1st 6 h	DAY 2nd 6 h
Protein turnover	Protein degradation via Proteasome	Average	cPR	ATP	84100	84100	NIGHT	DAY 1st 6 h	DAY 2nd 6 h
Protein turnover	Protein degradation via lysosome	Based on demand	cPR	ATP	102000	102000
Protein turnover	Protein degradation via lysosome	Based on enzyme abundance (Lukowski) and kcat	cPR	ATP	2280000
Protein turnover	Protein degradation via lysosome	Based on demand * 4	cPR	ATP	408000	408000		DAY 1st 6 h
Lipid turnover	Cholesterol production	Based on demand	cPR	ATP, Acetyl-CoA, NADPH	0	0
Lipid turnover	Phospholipid turnover	Based on demand	cPR	ATP	600000	600000			DAY 2nd 6 h
Lipid turnover	Flippases	Based on enzyme abundance (Lukowski) and kcat	cPR	ATP	122000	122000	NIGHT	DAY 1st 6 h	DAY 2nd 6 h
Intracellular ion transport	Lysosomes (remaining capacity)	Based on enzyme abundance (Lukowski) and kcat	cPR	ATP	2180000	2180000		DAY 1st 6 h
Intracellular ion transport	Endoplasmic reticulum and golgi Ca ATPase	Based on enzyme abundance (Lukowski) and kcat	cPR	ATP	118000	118000	NIGHT	DAY 1st 6 h	DAY 2nd 6 h
DNA repair	All DNA repair processes summed	Based on demand	cPR	ATP	45.06	45.06			DAY 2nd 6 h
Synaptic transmission	Glutamate recycling	Based on demand	cPR	ATP	2280000	2280000	NIGHT
Visual transduction	Guanylate cyclase	Based on demand (similar as in rods)	cPR	ATP	1000000	1000000		DAY 1st 6 h	DAY 2nd 6 h

## Sheet: RPE
Supplementary Table S4. Detailed energy budget in rPR, cPR, and RPE cells
Sheet 3. Detaild calculations for sub-processes and average (if budget was calculated in more than one way) in RPE cells. Rows in red were not included in averages
Process name	Subprocess name	Type of / notes on calculation	Cell type	Type of currency	Flux (s-1 cell-1)	Flux ATP equivalent (s-1 cell-1)	NIGHT	DAY 1st 6 h	DAY 2nd 6 h
Plasma membrane ion transport	Maintenance of plasma membrane Na+/K+ ion gradients	Based on an integrated model of all ion fluxes in RPE (Dvoriashyna et al., 2020)	RPE	ATP	107000000	107000000	NIGHT	DAY 1st 6 h	DAY 2nd 6 h
Plasma membrane ion transport	Maintenance of plasma membrane Na+/K+ ion gradients	Based on enzyme abundance (Voigt) and kcat	RPE	ATP	205000000		NIGHT	DAY 1st 6 h	DAY 2nd 6 h
Plasma membrane ion transport	Maintenance of plasma membrane Na+/K+ ion gradients		RPE	ATP	107000000	107000000	NIGHT	DAY 1st 6 h	DAY 2nd 6 h
Plasma membrane ion transport	Maintenance of plasma membrane Ca2+ ion gradients	Based on enzyme abundance (Voigt) and kcat	RPE	ATP	11200000	11200000		DAY 1st 6 h	DAY 2nd 6 h
Plasma membrane ion transport	Maintenance of plasma membrane Ca2+ ion gradients	Based on enzyme abundance (Voigt) and kcat	RPE	ATP	373000	373000	NIGHT
Cytoskeleton	Actin fiber polymerization and depolymerization	Based on enzyme abundance (Voigt) and kcat	RPE	ATP	55000	55000	NIGHT
Cytoskeleton	Actin fiber polymerization and depolymerization	Based on enzyme abundance (Voigt) and kcat	RPE	ATP	164000	164000		DAY 1st 6 h	DAY 2nd 6 h
Cytoskeleton	Transport by myosin molecules on actin filaments	Based on enzyme abundance (Voigt) and kcat	RPE	ATP	28200000	28200000		DAY 1st 6 h	DAY 2nd 6 h
Cytoskeleton	Microtubule polymerization and depolymerization	Based on enzyme abundance (Voigt) and kcat	RPE	GTP	1730000	1730000		DAY 1st 6 h	DAY 2nd 6 h
Cytoskeleton	Transport by kinesin molecules on microtubules	Based on enzyme abundance (Voigt) and kcat	RPE	ATP	370000	370000	NIGHT
Cytoskeleton	Transport by kinesin molecules on microtubules	Based on enzyme abundance (Voigt) and kcat	RPE	ATP	61300000	61300000		DAY 1st 6 h	DAY 2nd 6 h
Cytoskeleton	Transport by dynein molecules on microtubules	Based on enzyme abundance (Voigt) and kcat	RPE	ATP	387000	387000	NIGHT
Cytoskeleton	Transport by dynein molecules on microtubules	Based on enzyme abundance (Voigt) and kcat	RPE	ATP	1940000	1940000		DAY 1st 6 h	DAY 2nd 6 h
Cytoskeleton	Rab and Arf GTPases (vesicle transport)	Based on enzyme abundance (Voigt) and kcat	RPE	GTP	4200000	4200000	NIGHT
Cytoskeleton	Rab and Arf GTPases (vesicle transport)	Based on enzyme abundance (Voigt) and kcat	RPE	GTP	8390000	8390000		DAY 1st 6 h	DAY 2nd 6 h
Cytoskeleton	Rho GTPases	Based on enzyme abundance (Voigt) and kcat	RPE	GTP	2090000	2090000	NIGHT
Cytoskeleton	Rho GTPases	Based on enzyme abundance (Voigt) and kcat	RPE	GTP	4180000	4180000		DAY 1st 6 h	DAY 2nd 6 h
Protein turnover	Primary transcript production	Based on demand	RPE	ATP	5800000	5800000			DAY 2nd 6 h
Protein turnover	Splicing and nuclear export	Based on demand	RPE	ATP	118000	118000			DAY 2nd 6 h
Protein turnover	Ribosome turnover - Transport of ribosomal subunits into nucleus	Based on demand	RPE	GTP	3300	3300			DAY 2nd 6 h
Protein turnover	Ribosome turnover - Production of rRNA in nucleus	Based on demand	RPE	ATP	1120000	1120000			DAY 2nd 6 h
Protein turnover	Ribosome turnover - Processing of small subunit	Based on demand	RPE	ATP, GTP	49600	49600			DAY 2nd 6 h
Protein turnover	Ribosome turnover - Processing of large subunit - nucleus	Based on demand	RPE	ATP, GTP	326000	326000			DAY 2nd 6 h
Protein turnover	Ribosome turnover - Processing of large subunit - cytosol	Based on demand	RPE	ATP, GTP	508	508			DAY 2nd 6 h
Protein turnover	Translation	Based on demand	RPE	ATP, GTP	130000000	130000000			DAY 2nd 6 h
Protein turnover	Chaperone folding	Based on demand	RPE	ATP	346000	346000			DAY 2nd 6 h
Protein turnover	PTM Phosphorylation	Based on demand	RPE	ATP	207000	207000	NIGHT	DAY 1st 6 h	DAY 2nd 6 h
Protein turnover	PTM Glycosylation	Based on demand	RPE	ATP	69100	69100	NIGHT	DAY 1st 6 h	DAY 2nd 6 h
Protein turnover	PTM Acetylation	Based on demand	RPE	Acetyl-CoA	245000	245000	NIGHT	DAY 1st 6 h	DAY 2nd 6 h
Protein turnover	PTM Ubiquitination	Based on demand	RPE	ATP	27300	27300	NIGHT	DAY 1st 6 h	DAY 2nd 6 h
Protein turnover	Protein degradation via Proteasome	Based on demand	RPE	ATP	864000	864000	NIGHT	DAY 1st 6 h	DAY 2nd 6 h
Protein turnover	Protein degradation via Proteasome	Based on enzyme abundance (Voigt) and kcat	RPE	ATP	587000	587000	NIGHT	DAY 1st 6 h	DAY 2nd 6 h
Protein turnover	Protein degradation via Proteasome	Average	RPE	ATP	725500	725500	NIGHT	DAY 1st 6 h	DAY 2nd 6 h
Protein turnover	Protein degradation via lysosome	Based on demand	RPE	ATP	1220000	1220000
Protein turnover	Protein degradation via lysosome	Based on enzyme abundance (Voigt) and kcat	RPE	ATP	12500000
Protein turnover	Protein degradation via lysosome	Based on demand * 4	RPE	ATP	4880000	4880000		DAY 1st 6 h
Lipid turnover	Cholesterol production	Based on demand	RPE	ATP, Acetyl-CoA, NADPH	0	0
Lipid turnover	Phospholipid turnover	Based on demand	RPE	ATP	3790000	3790000			DAY 2nd 6 h
Lipid turnover	Flippases	Based on enzyme/kcat (Lukowski)	RPE	ATP	397000	397000	NIGHT	DAY 1st 6 h	DAY 2nd 6 h
Intracellular ion transport	Lysosomes (remaining capacity)	Based on enzyme/kcat (Lukowski)	RPE	ATP	11300000	11300000		DAY 1st 6 h
Intracellular ion transport	Endoplasmic reticulum and golgi Ca ATPase	Based on enzyme/kcat (Lukowski)	RPE	ATP	2380000	2380000	NIGHT	DAY 1st 6 h	DAY 2nd 6 h
DNA repair	All DNA repair processes summed	Based on demand	RPE	ATP	45.06	45.06			DAY 2nd 6 h
Visual transduction	Reinal recycling	Based on demand (similar as in rods)	RPE	NADH	238000	238000		DAY 1st 6 h	DAY 2nd 6 h

## Sheet: rPR_MEAN
Supplementary Table S4. Detailed energy budget in rPR, cPR, and RPE cells
Sheet 4. Summary of energy budget in rPR cells.
Process name	Subprocess name	Type of / notes on calculation	Cell type	Type of currency	Flux (s-1 cell-1)	Flux ATP equivalent (s-1 cell-1)	Flux per cell for tissue analysis	Flux ATP in rod dominated retina patch (s-1 mm-2 tissue)	Flux ATP in cone dominated retina patch (s-1 mm-2 tissue)	NIGHT	DAY 1st 6 h	DAY 2nd 6 h				Flux ATP in rod dominated retina patch (s-1 mm-2 tissue)	Flux ATP in cone dominated retina patch (s-1 mm-2 tissue)
Protein turnover	PTM Phosphorylation	Based on demand	rPR	ATP	17600	17600	17600	2640000000	17600000	NIGHT	DAY 1st 6 h	DAY 2nd 6 h			NIGHT	16411000000000	109410000000
Protein turnover	PTM Glycosylation	Based on demand	rPR	ATP	5870	5870	5870	880500000	5870000	NIGHT	DAY 1st 6 h	DAY 2nd 6 h			DAY 1st 6 h	2491200000000	16608000000
Protein turnover	PTM Acetylation	Based on demand	rPR	Acetyl-CoA	20800	20800	20800	3120000000	20800000	NIGHT	DAY 1st 6 h	DAY 2nd 6 h			DAY 2nd 6 h	8101700000000	54011000000
Protein turnover	PTM Ubiquitination	Based on demand	rPR	ATP	2320	2320	2320	348000000	2320000	NIGHT	DAY 1st 6 h	DAY 2nd 6 h
Protein turnover	Protein degradation via Proteasome	Average	rPR	ATP	99350	99350	99350	14902500000	99350000	NIGHT	DAY 1st 6 h	DAY 2nd 6 h
Lipid turnover	Flippases	Based on enzyme/kcat (Lukowski)	rPR	ATP	640000	640000	640000	96000000000	640000000	NIGHT	DAY 1st 6 h	DAY 2nd 6 h			DAY 1st 6 h/ 2	1245600000000	8303900000
Intracellular ion transport	Endoplasmic reticulum and golgi Ca ATPase	Based on enzyme/kcat (Lukowski)	rPR	ATP	72400	72400	72400	10860000000	72400000	NIGHT	DAY 1st 6 h	DAY 2nd 6 h			DAY 2nd 6 h/ 2	4050900000000	27006000000
Plasma membrane ion transport	Basal (indoors light) current (Na/K ATPase)	Average	rPR	ATP	10000000	10000000	10000000	1500000000000	10000000000		DAY 1st 6 h	DAY 2nd 6 h			DAY	5296400000000	35309000000
Plasma membrane ion transport	Maintenance of plasma membrane Ca2+ ion gradients (basal/light)	Published (https://www.pnas.org/doi/10.1073/pnas.2001776117)	rPR	ATP	2000000	2000000	400000	60000000000	400000000		DAY 1st 6 h	DAY 2nd 6 h
Visual transduction	Transducin activation	Based on demand	rPR	GTP	42000	42000	42000	6300000000	42000000		DAY 1st 6 h	DAY 2nd 6 h
Visual transduction	PDEdelta activation and cGMP hydrolysis	Based on demand	rPR	GTP, ATP	1000000	1000000	1000000	150000000000	1000000000		DAY 1st 6 h	DAY 2nd 6 h
Visual transduction	Phosphorylation of rhodopsin by rhodopsin kinase	Based on demand	rPR	ATP	1800	1800	1800	270000000	1800000		DAY 1st 6 h	DAY 2nd 6 h
Visual transduction	Retinal recycling in rPR	Based on demand	rPR	ATP	1980	1980	1980	297000000	1980000		DAY 1st 6 h	DAY 2nd 6 h
Cytoskeleton	Actin fiber polymerization and depolymerization	Based on enzyme/kcat (Lukowski)	rPR	ATP	5790	5790	5790	868500000	5790000			DAY 2nd 6 h
Cytoskeleton	Transport by myosin molecules on actin filaments	Based on enzyme/kcat (Lukowski)	rPR	ATP	3270000	3270000	3270000	490500000000	3270000000			DAY 2nd 6 h
Cytoskeleton	Microtubule polymerization and depolymerization	Based on enzyme/kcat (Lukowski)	rPR	GTP	259000	259000	259000	38900000000	259000000			DAY 2nd 6 h
Cytoskeleton	Transport by kinesin molecules on microtubules	Based on enzyme/kcat (Lukowski)	rPR	ATP	20200000	20200000	20200000	3030000000000	20200000000			DAY 2nd 6 h
Cytoskeleton	Transport by dynein molecules on microtubules	Based on enzyme/kcat (Lukowski)	rPR	ATP	960000	960000	960000	144000000000	960000000			DAY 2nd 6 h
Cytoskeleton	Rab and Arf GTPases (vesicle transport)	Based on enzyme/kcat (Lukowski)	rPR	GTP	2420000	2420000	2420000	363000000000	2420000000			DAY 2nd 6 h
Cytoskeleton	Rho GTPases	Based on enzyme/kcat (Lukowski)	rPR	GTP	177000	177000	177000	26550000000	177000000			DAY 2nd 6 h
Protein turnover	Primary transcript production	Based on demand	rPR	ATP	876000	876000	876000	131400000000	876000000			DAY 2nd 6 h
Protein turnover	Splicing and nuclear export	Based on demand	rPR	ATP	17800	17800	17800	2670000000	17800000			DAY 2nd 6 h
Protein turnover	Ribosome turnover - Transport of ribosomal subunits into nucleus	Based on demand	rPR	GTP	900	900	900	135000000	900000			DAY 2nd 6 h
Protein turnover	Ribosome turnover - Production of rRNA in nucleus	Based on demand	rPR	ATP	143000	143000	143000	21450000000	143000000			DAY 2nd 6 h
Protein turnover	Ribosome turnover - Processing of small subunit	Based on demand	rPR	ATP, GTP	6320	6320	6320	948000000	6320000			DAY 2nd 6 h
Protein turnover	Ribosome turnover - Processing of large subunit - nucleus	Based on demand	rPR	ATP, GTP	41600	41600	41600	6240000000	41600000			DAY 2nd 6 h
Protein turnover	Ribosome turnover - Processing of large subunit - cytosol	Based on demand	rPR	ATP, GTP	73.6	73.6	73.6	11040000	73600			DAY 2nd 6 h
Protein turnover	Translation	Based on demand	rPR	ATP, GTP	11000000	11000000	11000000	1650000000000	11000000000			DAY 2nd 6 h
Protein turnover	Chaperone folding	Based on demand	rPR	ATP	29400	29400	29400	4410000000	29400000			DAY 2nd 6 h
Lipid turnover	Cholesterol production	Based on demand	rPR	ATP, Acetyl-CoA, NADPH	1700000	1700000	1700000	255000000000	1700000000			DAY 2nd 6 h
Lipid turnover	Phospholipid turnover	Based on demand	rPR	ATP	600000	600000	600000	90000000000	600000000			DAY 2nd 6 h
DNA repair	All DNA repair processes summed	Based on demand	rPR	ATP	45.06	45.06	45.06	6759000	45060			DAY 2nd 6 h
Cytoskeleton	Actin fiber polymerization and depolymerization	Based on enzyme/kcat (Lukowski)	rPR	ATP	1950	1950	1950	292500000	1950000	NIGHT	DAY 1st 6 h
Cytoskeleton	Transport by kinesin molecules on microtubules	Based on enzyme/kcat (Lukowski)	rPR	ATP	55400	55400	55400	8310000000	55400000	NIGHT	DAY 1st 6 h
Cytoskeleton	Transport by dynein molecules on microtubules	Based on enzyme/kcat (Lukowski)	rPR	ATP	192000	192000	192000	28800000000	192000000	NIGHT	DAY 1st 6 h
Cytoskeleton	Rab and Arf GTPases (vesicle transport)	Based on enzyme/kcat (Lukowski)	rPR	GTP	1210000	1210000	1210000	181500000000	1210000000	NIGHT	DAY 1st 6 h
Cytoskeleton	Rho GTPases	Based on enzyme/kcat (Lukowski)	rPR	GTP	88300	88300	88300	13245000000	88300000	NIGHT	DAY 1st 6 h
Protein turnover	Protein degradation via lysosome	Based on demand	rPR	ATP	416000	416000	416000	62400000000	416000000		DAY 1st 6 h
Intracellular ion transport	Lysosomes (remaining capacity)	Based on enzyme/kcat (Lukowski)	rPR	ATP	2340000	2340000	2340000	351000000000	2340000000		DAY 1st 6 h
Plasma membrane ion transport	Dark current (Na/K ATPase)	Average	rPR	ATP	102000000	102000000	102000000	15300000000000	102000000000	NIGHT
Plasma membrane ion transport	Maintenance of plasma membrane Ca2+ ion gradients	Average	rPR	ATP	25000000	25000000	5000000	750000000000	5000000000	NIGHT
Synaptic transmission	Glutamate recycling	Based on demand	rPR	ATP	579000	579000		0	0	NIGHT

## Sheet: cPR_MEAN
Supplementary Table S4. Detailed energy budget in rPR, cPR, and RPE cells
Sheet 5. Summary of energy budget in cPR cells.
Process name	Subprocess name	Type of / notes on calculation	Cell type	Type of currency	Flux (s-1 cell-1)	Flux ATP equivalent (s-1 cell-1)	Flux per cell for tissue analysis	Flux ATP in rod dominated retina patch (s-1 mm-2 tissue)	Flux ATP in cone dominated retina patch (s-1 mm-2 tissue)	NIGHT	DAY 1st 6 h	DAY 2nd 6 h				Flux ATP in rod dominated retina patch (s-1 mm-2 tissue)	Flux ATP in cone dominated retina patch (s-1 mm-2 tissue)
Protein turnover	PTM Phosphorylation	Based on demand	cPR	ATP	17400	17400	17400		1392000000	NIGHT	DAY 1st 6 h	DAY 2nd 6 h			NIGHT	0	5827100000000
Protein turnover	PTM Glycosylation	Based on demand	cPR	ATP	5790	5790	5790		463200000	NIGHT	DAY 1st 6 h	DAY 2nd 6 h			DAY 1st 6 h	0	3862100000000
Protein turnover	PTM Acetylation	Based on demand	cPR	Acetyl-CoA	20500	20500	20500		1640000000	NIGHT	DAY 1st 6 h	DAY 2nd 6 h			DAY 2nd 6 h	0	7104300000000
Protein turnover	PTM Ubiquitination	Based on demand	cPR	ATP	2290	2290	2290		183200000	NIGHT	DAY 1st 6 h	DAY 2nd 6 h
Protein turnover	Protein degradation via Proteasome	Average	cPR	ATP	84100	84100	84100		6728000000	NIGHT	DAY 1st 6 h	DAY 2nd 6 h
Lipid turnover	Flippases	Based on enzyme/kcat (Lukowski)	cPR	ATP	122000	122000	122000		9760000000	NIGHT	DAY 1st 6 h	DAY 2nd 6 h			DAY 1st 6 h/ 2	0	1931100000000
Intracellular ion transport	Endoplasmic reticulum and golgi Ca ATPase	Based on enzyme/kcat (Lukowski)	cPR	ATP	118000	118000	118000		9440000000	NIGHT	DAY 1st 6 h	DAY 2nd 6 h			DAY 2nd 6 h/ 2	0	3552200000000
Plasma membrane ion transport	Basal (indoors light) current (Na/K ATPase)	Published (https://www.pnas.org/doi/10.1073/pnas.2001776117)	cPR	ATP	25000000	25000000	25000000		2000000000000		DAY 1st 6 h	DAY 2nd 6 h			DAY	0	5483200000000
Plasma membrane ion transport	Maintenance of plasma membrane Ca2+ ion gradients (basal/light)	Published (https://www.pnas.org/doi/10.1073/pnas.2001776117)	cPR	ATP	90000000	90000000	18000000		1440000000000		DAY 1st 6 h	DAY 2nd 6 h
Visual transduction	Guanylate cyclase	Based on demand (similar as in rods)	cPR	ATP	1000000	1000000	1000000		80000000000		DAY 1st 6 h	DAY 2nd 6 h
Cytoskeleton	Actin fiber polymerization and depolymerization	Based on enzyme/kcat (Lukowski)	cPR	ATP	4260	4260	4260		340800000			DAY 2nd 6 h
Cytoskeleton	Transport by myosin molecules on actin filaments	Based on enzyme/kcat (Lukowski)	cPR	ATP	2410000	2410000	2410000		192800000000			DAY 2nd 6 h
Cytoskeleton	Microtubule polymerization and depolymerization	Based on enzyme/kcat (Lukowski)	cPR	GTP	158000	158000	158000		12640000000			DAY 2nd 6 h
Cytoskeleton	Transport by kinesin molecules on microtubules	Based on enzyme/kcat (Lukowski)	cPR	ATP	26200000	26200000	26200000		2096000000000			DAY 2nd 6 h
Cytoskeleton	Transport by dynein molecules on microtubules	Based on enzyme/kcat (Lukowski)	cPR	ATP	800000	800000	800000		64000000000			DAY 2nd 6 h
Cytoskeleton	Rab and Arf GTPases (vesicle transport)	Based on enzyme/kcat (Lukowski)	cPR	GTP	2100000	2100000	2100000		168000000000			DAY 2nd 6 h
Cytoskeleton	Rho GTPases	Based on enzyme/kcat (Lukowski)	cPR	GTP	147000	147000	147000		11760000000			DAY 2nd 6 h
Protein turnover	Primary transcript production	Based on demand	cPR	ATP	876000	876000	876000		70080000000			DAY 2nd 6 h
Protein turnover	Splicing and nuclear export	Based on demand	cPR	ATP	17800	17800	17800		1424000000			DAY 2nd 6 h
Protein turnover	Ribosome turnover - Transport of ribosomal subunits into nucleus	Based on demand	cPR	GTP	712	712	712		56960000			DAY 2nd 6 h
Protein turnover	Ribosome turnover - Production of rRNA in nucleus	Based on demand	cPR	ATP	143000	143000	143000		11440000000			DAY 2nd 6 h
Protein turnover	Ribosome turnover - Processing of small subunit	Based on demand	cPR	ATP, GTP	6320	6320	6320		505600000			DAY 2nd 6 h
Protein turnover	Ribosome turnover - Processing of large subunit - nucleus	Based on demand	cPR	ATP, GTP	41600	41600	41600		3328000000			DAY 2nd 6 h
Protein turnover	Ribosome turnover - Processing of large subunit - cytosol	Based on demand	cPR	ATP, GTP	73.6	73.6	73.6		5888000			DAY 2nd 6 h
Protein turnover	Translation	Based on demand	cPR	ATP, GTP	10900000	10900000	10900000		872000000000			DAY 2nd 6 h
Protein turnover	Chaperone folding	Based on demand	cPR	ATP	28900	28900	28900		2312000000			DAY 2nd 6 h
Lipid turnover	Phospholipid turnover	Based on demand	cPR	ATP	600000	600000	600000		48000000000			DAY 2nd 6 h
DNA repair	All DNA repair processes summed	Based on demand	cPR	ATP	45.06	45.06	45.06		3604800			DAY 2nd 6 h
Cytoskeleton	Actin fiber polymerization and depolymerization	Based on enzyme/kcat (Lukowski)	cPR	ATP	1430	1430	1430		114400000	NIGHT	DAY 1st 6 h
Cytoskeleton	Transport by kinesin molecules on microtubules	Based on enzyme/kcat (Lukowski)	cPR	ATP	33700	33700	33700		2696000000	NIGHT	DAY 1st 6 h
Cytoskeleton	Transport by dynein molecules on microtubules	Based on enzyme/kcat (Lukowski)	cPR	ATP	160000	160000	160000		12800000000	NIGHT	DAY 1st 6 h
Cytoskeleton	Rab and Arf GTPases (vesicle transport)	Based on enzyme/kcat (Lukowski)	cPR	GTP	1050000	1050000	1050000		84000000000	NIGHT	DAY 1st 6 h
Cytoskeleton	Rho GTPases	Based on enzyme/kcat (Lukowski)	cPR	GTP	73500	73500	73500		5880000000	NIGHT	DAY 1st 6 h
Protein turnover	Protein degradation via lysosome	Based on demand	cPR	ATP	408000	408000	408000		32640000000		DAY 1st 6 h
Intracellular ion transport	Lysosomes (remaining capacity)	Based on enzyme/kcat (Lukowski)	cPR	ATP	2180000	2180000	2180000		174400000000		DAY 1st 6 h
Plasma membrane ion transport	Dark current (Na/K ATPase)	Average	cPR	ATP	46150000	46150000	46150000		3692000000000	NIGHT
Plasma membrane ion transport	Maintenance of plasma membrane Ca2+ ion gradients	Average	cPR	ATP	125000000	125000000	25000000		2000000000000	NIGHT
Synaptic transmission	Glutamate recycling	Based on demand	cPR	ATP	2280000	2280000			0	NIGHT
Lipid turnover	Cholesterol production	Based on demand	cPR	ATP, Acetyl-CoA, NADPH	0	0	0		0

## Sheet: RPE_MEAN
Supplementary Table S4. Detailed energy budget in rPR, cPR, and RPE cells
Sheet 6. Summary of energy budget in RPE cells.
Process name	Subprocess name	Type of / notes on calculation	Cell type	Type of currency	Flux (s-1 cell-1)	Flux ATP equivalent (s-1 cell-1)	Flux ATP in rod dominated retina patch (s-1 mm-2 tissue)	Flux ATP in cone dominated retina patch (s-1 mm-2 tissue)	NIGHT	DAY 1st 6 h	DAY 2nd 6 h				Flux ATP in rod dominated retina patch (s-1 mm-2 tissue)	Flux ATP in cone dominated retina patch (s-1 mm-2 tissue)
Plasma membrane ion transport	Maintenance of plasma membrane Na+/K+ ion gradients	Average	RPE	ATP	107000000	107000000	428000000000	428000000000	NIGHT	DAY 1st 6 h	DAY 2nd 6 h			NIGHT	474100000000	474100000000
Protein turnover	PTM Phosphorylation	Based on demand	RPE	ATP	207000	207000	828000000	828000000	NIGHT	DAY 1st 6 h	DAY 2nd 6 h			DAY 1st 6 h	978290000000	978290000000
Protein turnover	PTM Glycosylation	Based on demand	RPE	ATP	69100	69100	276400000	276400000	NIGHT	DAY 1st 6 h	DAY 2nd 6 h			DAY 2nd 6 h	1489300000000	1489300000000
Protein turnover	PTM Acetylation	Based on demand	RPE	Acetyl-CoA	245000	245000	980000000	980000000	NIGHT	DAY 1st 6 h	DAY 2nd 6 h
Protein turnover	PTM Ubiquitination	Based on demand	RPE	ATP	27300	27300	109200000	109200000	NIGHT	DAY 1st 6 h	DAY 2nd 6 h			DAY 1st 6 h/ 2	489150000000	489150000000
Protein turnover	Protein degradation via Proteasome	Average	RPE	ATP	725500	725500	2902000000	2902000000	NIGHT	DAY 1st 6 h	DAY 2nd 6 h			DAY 2nd 6 h/ 2	744650000000	744650000000
Lipid turnover	Flippases	Based on enzyme/kcat (Lukowski)	RPE	ATP	397000	397000	1588000000	1588000000	NIGHT	DAY 1st 6 h	DAY 2nd 6 h			DAY	1233800000000	1233800000000
Intracellular ion transport	Endoplasmic reticulum and golgi Ca ATPase	Based on enzyme/kcat (Lukowski)	RPE	ATP	2380000	2380000	9520000000	9520000000	NIGHT	DAY 1st 6 h	DAY 2nd 6 h
Plasma membrane ion transport	Maintenance of plasma membrane Ca2+ ion gradients	Based on enzyme/kcat: high activity	RPE	ATP	11200000	11200000	44800000000	44800000000		DAY 1st 6 h	DAY 2nd 6 h
Cytoskeleton	Actin fiber polymerization and depolymerization	Based on enzyme/kcat	RPE	ATP	164000	164000	656000000	656000000		DAY 1st 6 h	DAY 2nd 6 h
Cytoskeleton	Transport by myosin molecules on actin filaments	Based on enzyme/kcat	RPE	ATP	28200000	28200000	112800000000	112800000000		DAY 1st 6 h	DAY 2nd 6 h
Cytoskeleton	Microtubule polymerization and depolymerization	Based on enzyme/kcat	RPE	GTP	1730000	1730000	6920000000	6920000000		DAY 1st 6 h	DAY 2nd 6 h
Cytoskeleton	Transport by kinesin molecules on microtubules	Based on enzyme/kcat	RPE	ATP	61300000	61300000	245200000000	245200000000		DAY 1st 6 h	DAY 2nd 6 h
Cytoskeleton	Transport by dynein molecules on microtubules	Based on enzyme/kcat	RPE	ATP	1940000	1940000	7760000000	7760000000		DAY 1st 6 h	DAY 2nd 6 h
Cytoskeleton	Rab and Arf GTPases (vesicle transport)	Based on enzyme/kcat	RPE	GTP	8390000	8390000	33560000000	33560000000		DAY 1st 6 h	DAY 2nd 6 h
Cytoskeleton	Rho GTPases	Based on enzyme/kcat	RPE	GTP	4180000	4180000	16720000000	16720000000		DAY 1st 6 h	DAY 2nd 6 h
Visual transduction	Retinal recycling	Based on demand (similar as in rods)	RPE	NADH	238000	238000	952000000	952000000		DAY 1st 6 h	DAY 2nd 6 h
Protein turnover	Primary transcript production	Based on demand	RPE	ATP	5800000	5800000	23200000000	23200000000			DAY 2nd 6 h
Protein turnover	Splicing and nuclear export	Based on demand	RPE	ATP	118000	118000	472000000	472000000			DAY 2nd 6 h
Protein turnover	Ribosome turnover - Transport of ribosomal subunits into nucleus	Based on demand	RPE	GTP	3300	3300	13200000	13200000			DAY 2nd 6 h
Protein turnover	Ribosome turnover - Production of rRNA in nucleus	Based on demand	RPE	ATP	1120000	1120000	4480000000	4480000000			DAY 2nd 6 h
Protein turnover	Ribosome turnover - Processing of small subunit	Based on demand	RPE	ATP, GTP	49600	49600	198400000	198400000			DAY 2nd 6 h
Protein turnover	Ribosome turnover - Processing of large subunit - nucleus	Based on demand	RPE	ATP, GTP	326000	326000	1304000000	1304000000			DAY 2nd 6 h
Protein turnover	Ribosome turnover - Processing of large subunit - cytosol	Based on demand	RPE	ATP, GTP	508	508	2032000	2032000			DAY 2nd 6 h
Protein turnover	Translation	Based on demand	RPE	ATP, GTP	130000000	130000000	520000000000	520000000000			DAY 2nd 6 h
Protein turnover	Chaperone folding	Based on demand	RPE	ATP	346000	346000	1384000000	1384000000			DAY 2nd 6 h
Lipid turnover	Phospholipid turnover	Based on demand	RPE	ATP	3790000	3790000	15160000000	15160000000			DAY 2nd 6 h
DNA repair	All DNA repair processes summed	Based on demand	RPE	ATP	45.06	45.06	9520000000	9520000000			DAY 2nd 6 h
Protein turnover	Protein degradation via lysosome	Demand * 4	RPE	ATP	4880000	4880000	19520000000	19520000000		DAY 1st 6 h
Intracellular ion transport	Lysosomes (remaining capacity)	Based on enzyme/kcat (Lukowski)	RPE	ATP	11300000	11300000	45200000000	45200000000		DAY 1st 6 h
Plasma membrane ion transport	Maintenance of plasma membrane Ca2+ ion gradients	Based on enzyme/kcat: low activity	RPE	ATP	373000	373000	1492000000	1492000000	NIGHT
Cytoskeleton	Actin fiber polymerization and depolymerization	Based on enzyme/kcat	RPE	ATP	55000	55000	220000000	220000000	NIGHT
Cytoskeleton	Transport by kinesin molecules on microtubules	Based on enzyme/kcat	RPE	ATP	370000	370000	1480000000	1480000000	NIGHT
Cytoskeleton	Transport by dynein molecules on microtubules	Based on enzyme/kcat	RPE	ATP	387000	387000	1548000000	1548000000	NIGHT
Cytoskeleton	Rab and Arf GTPases (vesicle transport)	Based on enzyme/kcat	RPE	GTP	4200000	4200000	16800000000	16800000000	NIGHT
Cytoskeleton	Rho GTPases	Based on enzyme/kcat	RPE	GTP	2090000	2090000	8360000000	8360000000	NIGHT
Lipid turnover	Cholesterol production	Based on demand	RPE	ATP, Acetyl-CoA, NADPH	0	0	0	0
